# Supplementary material for: CDC2-like (CLK) protein kinase inhibition as a novel targeted therapeutic strategy in prostate cancer
Source: Sci Rep. 2021 Apr 12;11:7963. doi: 10.1038/s41598-021-86908-6 (PMC8041776; doi:10.1038/s41598-021-86908-6)
Supplement: Supplementary file 2 — Supplementary Figure S3 [file 41598_2021_86908_MOESM2_ESM.xlsx]

## Sheet: Sheet1
Table S1. The list of alternative splicing events affected by TG003 treatment in HeLa cells.
ID	GeneID	geneSymbol	chr	strand	exonStart_0base	exonEnd	upstreamES	upstreamEE	downstreamES	downstreamEE	ID	IJC_SAMPLE_1	SJC_SAMPLE_1	IJC_SAMPLE_2	SJC_SAMPLE_2	IncFormLen	SkipFormLen	PValue	FDR	IncLevel1	IncLevel2	IncLevelDifference	Rep_Model_ID	Total_Exons_in_the_Model	Exon_Num_for_the_event	Event_Type	Event_Direction	Exon_Type	Size_of_AS_Region	Length_of_3n
25664	ENSG00000138778	CENPE	chr4	-	104060945	104061236	104059507	104059606	104061412	104061571	25664	549288	66,55	78,57	158140	441	150	0	0	0.739,0.64	0.144,0.122	0.556	ENST00000265148	49	E38	1.SE.Event_on_Productive_form	Inclusion	CDS	291	3n
29563	ENSG00000151247	EIF4E	chr4	-	99830828	99831110	99823026	99823133	99850245	99850276	29563	94,61	493211	16,15	455514	432	150	0	0	0.062,0.091	0.012,0.01	0.066	ENST00000450253	7	E1-E2	2.SE.Additional_Exon_to_Productive_form	Inclusion	CDS_wIniCodon-CDS	282	3n
38763	ENSG00000156976	EIF4A2	chr3	+	186506098	186506205	186505591	186505671	186506913	186507670	38763	625361	93,44	618607	296278	257	150	0	0	0.797,0.827	0.549,0.56	0.258	ENST00000323963	11	E10-E11	2.SE.Additional_Exon_to_Productive_form	Inclusion	CDS-CDS_wTerCodon	107	not_3n
38764	ENSG00000156976	EIF4A2	chr3	+	186506098	186506209	186505591	186505671	186506913	186507080	38764	652400	93,44	661636	296278	261	150	0	0	0.801,0.839	0.562,0.568	0.255	ENST00000323963	11	E10-E11	2.SE.Additional_Exon_to_Productive_form	Inclusion	CDS-CDS_wTerCodon	111	3n
70678	ENSG00000064651	SLC12A2	chr5	+	127512796	127512844	127510232	127510358	127514258	127514381	70678	124,51	100,33	205170	16,11	198	150	0	0	0.484,0.539	0.907,0.921	-0.402	ENST00000262461	27	E21	1.SE.Event_on_Productive_form	Exclusion	CDS	48	3n
71505	ENSG00000148773	MKI67	chr10	-	129913191	129914271	129911690	129911866	129914754	129914800	71505	20001421	149109	10021292	251290	1230	150	0	0	0.621,0.614	0.327,0.352	0.278	ENST00000368654	15	E7	1.SE.Event_on_Productive_form	Inclusion	CDS	1080	3n
73526	ENSG00000143228	NUF2	chr1	+	163292656	163292885	163291724	163292002	163295821	163295964	73526	162,90	190133	50,32	253274	379	150	0	0	0.252,0.211	0.073,0.044	0.173	ENST00000271452	14	E1-E2	2.SE.Additional_Exon_to_Productive_form	Inclusion	5UTR-CDS_wIniCodon	229	not_3n
80004	ENSG00000170876	TMEM43	chr3	+	14170354	14170585	14166514	14166705	14170911	14171061	80004	73,61	193,95	16,25	296328	381	150	0	0	0.13,0.202	0.021,0.029	0.141	ENST00000306077	12	E1-E2	2.SE.Additional_Exon_to_Productive_form	Inclusion	CDS_wIniCodon-CDS	231	3n
2108	ENSG00000198363	ASPH	chr8	-	62556503	62556560	62555944	62555992	62557158	62557191	2108	23531346	596324	28492958	315236	207	150	1.11022e-16	5.63586e-13	0.741,0.751	0.868,0.901	-0.139	ENST00000379454	25	E8	1.SE.Event_on_Productive_form	Exclusion	CDS	57	3n
3994	ENSG00000013441	CLK1	chr2	-	201724847	201724938	201724402	201724469	201725960	201726189	3994	715402	20,10	352294	48,74	241	150	1.11022e-16	5.63586e-13	0.957,0.962	0.82,0.712	0.194	ENST00000434813	13	E4	1.SE.Event_on_Productive_form	Inclusion	CDS	91	not_3n
23591	ENSG00000162614	NEXN	chr1	+	78383250	78383442	78381739	78381818	78383644	78383723	23591	69,42	101,55	6,24	150126	342	150	4.44089e-16	2.08093e-12	0.231,0.251	0.017,0.077	0.194	ENST00000334785	13	E3	1.SE.Event_on_Productive_form	Inclusion	CDS	192	3n
27955	ENSG00000178209	PLEC	chr8	-	144996671	145000052	144989320	144996563	145000951	145001050	27955	154029611	46,24	892511697	105109	3531	150	5.55112e-16	2.41537e-12	0.934,0.944	0.783,0.82	0.138	ENST00000322810	32	E31	1.SE.Event_on_Productive_form	Inclusion	CDS	3381	3n
38573	ENSG00000152795	HNRNPDL	chr4	-	83346715	83346820	83345781	83346036	83347189	83347282	38573	200111	678287	114118	1189895	255	150	7.10543e-15	2.70521e-11	0.148,0.185	0.053,0.072	0.104	ENST00000295470	8	E7-E8	2.SE.Additional_Exon_to_Productive_form	Inclusion	CDS_wTerCodon-3UTR	105	3n
72360	ENSG00000176731	C8orf59	chr8	-	86131464	86131592	86129614	86129731	86132534	86132613	72360	405231	381179	624652	222213	278	150	4.4087e-13	1.57977e-09	0.364,0.41	0.603,0.623	-0.226	ENST00000417663	4	E1-E2	2.SE.Additional_Exon_to_Productive_form	Exclusion	5UTR-CDS_wIniCodon	128	not_3n
19128	ENSG00000147649	MTDH	chr8	+	98701265	98701331	98699656	98699833	98703179	98703416	19128	609335	45,30	704782	14,7	216	150	1.43308e-12	4.84985e-09	0.904,0.886	0.972,0.987	-0.085	ENST00000336273	12	E5	1.SE.Event_on_Productive_form	Exclusion	CDS	66	3n
29479	ENSG00000100522	GNPNAT1	chr14	-	53247396	53247458	53241911	53245176	53248501	53248629	29479	930497	57,39	10571024	13,18	212	150	2.38609e-12	7.65006e-09	0.92,0.9	0.983,0.976	-0.07	ENST00000216410	6	E5	1.SE.Event_on_Productive_form	Exclusion	CDS	62	not_3n
7419	ENSG00000029363	BCLAF1	chr6	-	136590278	136590441	136589299	136589477	136590574	136590750	7419	59,33	85,62	61,45	329357	313	150	2.80054e-12	8.52988e-09	0.25,0.203	0.082,0.057	0.157	ENST00000531224	13	E9-E10	2.SE.Additional_Exon_to_Productive_form	Inclusion	CDS-CDS	163	not_3n
80815	ENSG00000132780	NASP	chr1	+	46072992	46074009	46072153	46072263	46078840	46078920	80815	15701087	761503	7491144	8841017	1167	150	4.5205e-12	1.31129e-08	0.21,0.217	0.098,0.126	0.101	ENST00000350030	15	E6	1.SE.Event_on_Productive_form	Inclusion	CDS	1017	3n
72359	ENSG00000176731	C8orf59	chr8	-	86131464	86131589	86129614	86129731	86132534	86132582	72359	293158	381179	430419	222213	275	150	4.43654e-11	9.65201e-08	0.296,0.325	0.514,0.518	-0.206	ENST00000417663	4	E1-E2	2.SE.Additional_Exon_to_Productive_form	Exclusion	5UTR-CDS_wIniCodon	125	not_3n
66607	ENSG00000011426	ANLN	chr7	+	36456688	36456799	36455366	36455493	36458852	36459088	66607	776593	410237	12141343	255267	261	150	4.86825e-11	1.0226e-07	0.521,0.59	0.732,0.743	-0.182	ENST00000265748	24	E9	1.SE.Event_on_Productive_form	Exclusion	CDS	111	3n
75469	ENSG00000161692	DBF4B	chr17	+	42786671	42786734	42785975	42786207	42800247	42800390	75469	210123	98,47	230273	29,34	213	150	6.16905e-11	1.25265e-07	0.601,0.648	0.848,0.85	-0.224	ENST00000315005	14	E2	1.SE.Event_on_Productive_form	Exclusion	CDS	63	3n
83190	ENSG00000165304	MELK	chr9	+	36657237	36657360	36651742	36651874	36665346	36665578	83190	366179	117,77	465463	59,59	273	150	2.45214e-10	4.22252e-07	0.632,0.561	0.812,0.812	-0.216	ENST00000298048	18	E13	1.SE.Event_on_Productive_form	Exclusion	CDS	123	3n
2109	ENSG00000198363	ASPH	chr8	-	62559308	62559437	62557158	62557191	62563608	62563683	2109	28561737	755314	37783873	463328	279	150	5.31701e-10	8.52345e-07	0.67,0.748	0.814,0.864	-0.13	ENST00000379454	25	E6	1.SE.Event_on_Productive_form	Exclusion	CDS	129	3n
13944	ENSG00000153922	CHD1	chr5	-	98204717	98204981	98204198	98204339	98205457	98205586	13944	214154	132,63	102108	149183	414	150	5.99131e-10	9.35812e-07	0.37,0.47	0.199,0.176	0.232	ENST00000284049	35	E29-E30	2.SE.Additional_Exon_to_Productive_form	Inclusion	CDS-CDS	264	3n
8813	ENSG00000166579	NDEL1	chr17	+	8347244	8347494	8339239	8339363	8347577	8347675	8813	103,58	45,43	27,33	71,86	400	150	6.20577e-10	9.45077e-07	0.462,0.336	0.125,0.126	0.274	ENST00000334527	9	E1-E2	2.SE.Additional_Exon_to_Productive_form	Inclusion	5UTR-CDS_wIniCodon	250	not_3n
82773	ENSG00000135535	CD164	chr6	-	109691613	109691670	109687720	109690220	109697276	109697315	82773	733373	275101	863780	137,92	207	150	8.21878e-10	1.16431e-06	0.659,0.728	0.82,0.86	-0.146	ENST00000310786	6	E5	1.SE.Event_on_Productive_form	Exclusion	CDS	57	3n
41800	ENSG00000171320	ESCO2	chr8	+	27650184	27650328	27649479	27649569	27657057	27657233	41800	466240	58,18	523420	13,9	294	150	9.38737e-10	1.29964e-06	0.804,0.872	0.954,0.96	-0.119	ENST00000305188	11	E9	1.SE.Event_on_Productive_form	Exclusion	CDS	144	3n
7421	ENSG00000029363	BCLAF1	chr6	-	136595100	136595327	136594219	136594325	136596669	136596839	7421	46,38	116,41	33,46	287332	377	150	1.20777e-09	1.56537e-06	0.136,0.269	0.044,0.052	0.155	ENST00000531224	13	E6-E7	2.SE.Additional_Exon_to_Productive_form	Inclusion	CDS-CDS	227	not_3n
75473	ENSG00000161692	DBF4B	chr17	+	42809545	42809633	42808332	42808383	42811457	42811531	75473	36,19	101,62	70,79	60,62	238	150	1.91761e-09	2.33626e-06	0.183,0.162	0.424,0.445	-0.262	ENST00000315005	14	E6	1.SE.Event_on_Productive_form	Exclusion	CDS	88	not_3n
59613	ENSG00000171793	CTPS1	chr1	+	41473120	41473217	41471722	41471766	41474330	41474386	59613	882621	60,50	14861459	39,34	247	150	2.42086e-09	2.89155e-06	0.899,0.883	0.959,0.963	-0.07	ENST00000372621	19	E14	1.SE.Event_on_Productive_form	Exclusion	CDS	97	not_3n
14590	ENSG00000183943	PRKX	chrX	-	3529262	3529375	3526665	3526986	3530217	3530322	14590	140,75	82,40	63,91	113142	263	150	2.54272e-09	2.9787e-06	0.493,0.517	0.241,0.268	0.251	ENST00000262848	9	E8-E9	2.SE.Additional_Exon_to_Productive_form	Inclusion	CDS_wTerCodon-3UTR	113	not_3n
13338	ENSG00000101199	ARFGAP1	chr20	+	61905351	61905562	61904146	61904272	61906928	61906992	13338	33,25	65,38	6,8	71,79	361	150	2.76624e-09	3.1794e-06	0.174,0.215	0.034,0.04	0.158	ENST00000370283	13	E1-E2	2.SE.Additional_Exon_to_Productive_form	Inclusion	5UTR-CDS_wIniCodon	211	not_3n
65897	ENSG00000168884	TNIP2	chr4	-	2746423	2746672	2746113	2746233	2747172	2747262	65897	524264	1,2	405361	18,16	399	150	9.36489e-09	8.64351e-06	0.995,0.98	0.894,0.895	0.093	ENST00000315423	6	E4	1.SE.Event_on_Productive_form	Inclusion	CDS	249	3n
16948	ENSG00000101557	USP14	chr18	+	178932	179037	166786	166819	180235	180339	16948	650391	42,18	770763	12,8	255	150	1.07022e-08	9.42939e-06	0.901,0.927	0.974,0.982	-0.064	ENST00000261601	16	E4	1.SE.Event_on_Productive_form	Exclusion	CDS	105	3n
72361	ENSG00000176731	C8orf59	chr8	-	86131551	86131592	86129614	86129731	86132534	86132568	72361	29,12	381179	64,42	222213	191	150	1.04586e-08	9.42939e-06	0.056,0.05	0.185,0.134	-0.106	ENST00000417663	4	E1-E2	2.SE.Additional_Exon_to_Productive_form	Exclusion	5UTR-CDS_wIniCodon	41	not_3n
60034	ENSG00000103335	PIEZO1	chr16	-	88783944	88784023	88783430	88783619	88785981	88786129	60034	15,31	286197	57,87	233257	229	150	1.57549e-08	1.27963e-05	0.033,0.093	0.138,0.181	-0.097	ENST00000301015	51	E44-E45	2.SE.Additional_Exon_to_Productive_form	Exclusion	CDS-CDS	79	not_3n
80009	ENSG00000024526	DEPDC1	chr1	-	68947728	68948580	68947122	68947295	68949632	68949773	80009	33571759	27,20	32903078	84,81	1002	150	2.15833e-08	1.67311e-05	0.949,0.929	0.854,0.85	0.087	ENST00000456315	12	E8	1.SE.Event_on_Productive_form	Inclusion	CDS	852	3n
63664	ENSG00000167978	SRRM2	chr16	+	2818505	2818600	2817722	2818262	2818997	2819249	63664	67,64	263149	31,31	253314	245	150	2.35429e-08	1.75359e-05	0.135,0.208	0.07,0.057	0.108	ENST00000301740	15	E11-E12	2.SE.Additional_Exon_to_Productive_form	Inclusion	CDS-CDS	95	not_3n
31050	ENSG00000137776	SLTM	chr15	-	59205697	59205895	59204761	59204809	59209133	59209198	31050	567400	2,0	637735	22,19	348	150	3.38014e-08	2.45125e-05	0.992,1.0	0.926,0.943	0.061	ENST00000380516	21	E4	1.SE.Event_on_Productive_form	Inclusion	CDS	198	3n
78144	ENSG00000134717	BTF3L4	chr1	+	52525506	52525573	52521796	52522051	52530496	52530610	78144	332174	139,77	380451	78,73	217	150	4.19735e-08	2.97309e-05	0.623,0.61	0.771,0.81	-0.174	ENST00000313334	6	E2	1.SE.Event_on_Productive_form	Exclusion	CDS_wIniCodon	67	not_3n
47616	ENSG00000088325	TPX2	chr20	+	30330343	30330450	30327073	30327424	30345209	30345385	47616	15131071	182,99	17532138	92103	257	150	4.90283e-08	3.31845e-05	0.829,0.863	0.918,0.924	-0.075	ENST00000300403	18	E2	1.SE.Event_on_Productive_form	Exclusion	5UTR	107	not_3n
32964	ENSG00000106682	EIF4H	chr7	+	73604576	73604636	73604151	73604248	73609070	73609135	32964	561379	1621890	9031041	13781397	210	150	5.33922e-08	3.57411e-05	0.198,0.233	0.319,0.347	-0.117	ENST00000265753	7	E5	1.SE.Event_on_Productive_form	Exclusion	CDS	60	3n
5620	ENSG00000067606	PRKCZ	chr1	+	2076776	2076950	2075648	2075780	2077465	2077547	5620	13,13	75,55	4,0	106117	324	150	5.92749e-08	3.92477e-05	0.074,0.099	0.017,0.0	0.078	ENST00000378567	18	E6-E7	2.SE.Additional_Exon_to_Productive_form	Inclusion	CDS-CDS	174	3n
15004	ENSG00000102699	PARP4	chr13	-	25043161	25043248	25034109	25034274	25044031	25044163	15004	152108	12,8	208180	0,1	237	150	6.64727e-08	4.30772e-05	0.889,0.895	1.0,0.991	-0.104	ENST00000381989	34	E17	1.SE.Event_on_Productive_form	Exclusion	CDS	87	3n
35929	ENSG00000104231	ZFAND1	chr8	-	82629483	82629523	82627221	82627349	82630416	82630459	35929	93,44	172108	140168	111150	190	150	6.72365e-08	4.31135e-05	0.299,0.243	0.499,0.469	-0.213	ENST00000220669	8	E3	1.SE.Event_on_Productive_form	Exclusion	CDS	40	not_3n
42996	ENSG00000118900	UBN1	chr16	+	4921155	4921302	4920844	4920973	4922884	4922935	42996	280194	6,0	256315	23,24	297	150	7.21706e-08	4.55412e-05	0.959,1.0	0.849,0.869	0.121	ENST00000396658	17	E11	1.SE.Event_on_Productive_form	Inclusion	CDS	147	3n
53077	ENSG00000126773	PCNXL4	chr14	+	60600373	60600503	60592354	60592541	60600687	60601527	53077	23,4	67,29	1,3	83,70	280	150	9.23603e-08	5.57913e-05	0.155,0.069	0.006,0.022	0.098	ENST00000406854	11	E10-E11	2.SE.Additional_Exon_to_Productive_form	Inclusion	CDS-CDS_wTerCodon	130	not_3n
64942	ENSG00000010244	ZNF207	chr17	+	30693683	30693776	30692348	30692506	30694790	30695033	64942	80,69	765368	188142	628491	243	150	9.61953e-08	5.74493e-05	0.061,0.104	0.156,0.151	-0.071	ENST00000321233	11	E8	1.SE.Event_on_Productive_form	Exclusion	CDS	93	3n
39798	ENSG00000136636	KCTD3	chr1	+	215751343	215751424	215751012	215751071	215752342	215752480	39798	334172	40,18	371334	11,9	231	150	1.23956e-07	7.08586e-05	0.844,0.861	0.956,0.96	-0.105	ENST00000259154	18	E6	1.SE.Event_on_Productive_form	Exclusion	CDS	81	3n
69992	ENSG00000130349	C6orf203	chr6	+	107351228	107351311	107349406	107350001	107360952	107361434	69992	7,8	3,6	14,21	0,0	233	150	1.24464e-07	7.08586e-05	0.6,0.462	1.0,1.0	-0.469	ENST00000443043	5	E2	1.SE.Event_on_Productive_form	Exclusion	CDS_wIniCodon	83	not_3n
35032	ENSG00000101294	HM13	chr20	+	30154012	30154098	30149436	30149539	30156922	30156977	35032	867463	267153	959959	173136	236	150	1.64065e-07	9.08563e-05	0.674,0.658	0.779,0.818	-0.132	ENST00000340852	12	E11	1.SE.Event_on_Productive_form	Exclusion	CDS	86	not_3n
73188	ENSG00000123146	CD97	chr19	+	14507888	14508035	14507061	14507285	14508469	14508616	73188	263183	205120	112169	208222	297	150	1.84765e-07	9.96032e-05	0.393,0.435	0.214,0.278	0.168	ENST00000242786	20	E6	1.SE.Event_on_Productive_form	Inclusion	CDS	147	3n
38997	ENSG00000123562	MORF4L2	chrX	-	102933426	102933577	102930432	102931979	102940098	102941149	38997	1350844	441233	15221675	262257	301	150	1.96516e-07	0.000104095	0.604,0.644	0.743,0.765	-0.13	ENST00000423833	3	E2	1.SE.Event_on_Productive_form	Exclusion	5UTR	151	not_3n
69524	ENSG00000013573	DDX11	chr12	+	31238958	31239146	31237902	31238060	31240871	31240917	69524	16,14	129,70	4,2	150159	338	150	2.03773e-07	0.000107009	0.052,0.082	0.012,0.006	0.058	ENST00000407793	27	E5-E6	2.SE.Additional_Exon_to_Productive_form	Inclusion	CDS-CDS	188	not_3n
78763	ENSG00000163291	PAQR3	chr4	-	79843294	79843575	79839093	79841835	79845010	79845101	78763	33,23	75,35	11,10	80,98	431	150	2.09419e-07	0.000109034	0.133,0.186	0.046,0.034	0.119	ENST00000512733	6	E5-E6	2.SE.Additional_Exon_to_Productive_form	Inclusion	CDS-CDS_wTerCodon	281	not_3n
76995	ENSG00000005302	MSL3	chrX	+	11779618	11779701	11778955	11779056	11780248	11780338	76995	219142	33,18	286208	10,6	233	150	2.13953e-07	0.00011045	0.81,0.835	0.948,0.957	-0.13	ENST00000312196	13	E5	1.SE.Event_on_Productive_form	Exclusion	CDS	83	not_3n
53565	ENSG00000134697	GNL2	chr1	-	38046942	38047146	38042028	38042157	38047823	38047937	53565	69,33	272174	19,20	272246	354	150	2.39756e-07	0.000121708	0.097,0.074	0.029,0.033	0.054	ENST00000373062	16	E8-E9	2.SE.Additional_Exon_to_Productive_form	Inclusion	CDS-CDS	204	3n
6196	ENSG00000214087	ARL16	chr17	-	79649472	79649705	79649063	79649179	79650042	79650156	6196	86,46	43,32	55,43	81,93	383	150	2.85435e-07	0.000141363	0.439,0.36	0.21,0.153	0.218	ENST00000397498	5	E3-E4	2.SE.Additional_Exon_to_Productive_form	Inclusion	CDS-CDS	233	not_3n
53909	ENSG00000117525	F3	chr1	-	95006127	95006622	95005812	95005924	95007092	95007315	53909	490251	59,25	236157	61,54	645	150	2.84986e-07	0.000141363	0.659,0.7	0.474,0.403	0.241	ENST00000334047	6	E1-E2	2.SE.Additional_Exon_to_Productive_form	Inclusion	CDS_wIniCodon-CDS	495	3n
30937	ENSG00000028310	BRD9	chr5	-	869359	869519	865528	865696	870587	870668	30937	109100	213118	68100	344294	310	150	3.04397e-07	0.000149538	0.198,0.291	0.087,0.141	0.131	ENST00000467963	16	E14-E15	2.SE.Additional_Exon_to_Productive_form	Inclusion	CDS-CDS	160	not_3n
9257	ENSG00000109113	RAB34	chr17	-	27043010	27043076	27042817	27042919	27043920	27044012	9257	432237	43,19	489500	14,12	216	150	3.55313e-07	0.000170427	0.875,0.897	0.96,0.967	-0.078	ENST00000395245	10	E3	1.SE.Event_on_Productive_form	Exclusion	CDS	66	3n
15307	ENSG00000046651	OFD1	chrX	+	13754226	13754415	13753366	13753465	13754596	13754666	15307	33,17	33,14	16,20	83,64	339	150	3.80317e-07	0.00017821	0.307,0.35	0.079,0.121	0.229	ENST00000340096	23	E2-E3	2.SE.Additional_Exon_to_Productive_form	Inclusion	CDS-CDS	189	3n
4377	ENSG00000177485	ZBTB33	chrX	+	119386523	119386625	119384609	119384832	119387268	119389289	4377	6,1	84,54	24,29	90,93	252	150	3.85468e-07	0.000179246	0.041,0.011	0.137,0.157	-0.121	ENST00000326624	2	E1-E2	2.SE.Additional_Exon_to_Productive_form	Exclusion	5UTR-CDS_wIniCodon_wTerCodon	102	3n
68827	ENSG00000122591	FAM126A	chr7	-	22986651	22986866	22985601	22985782	22999874	23000034	68827	257121	56,20	178161	99,72	365	150	4.28813e-07	0.000194937	0.654,0.713	0.425,0.479	0.232	ENST00000432176	11	E10-E11	2.SE.Additional_Exon_to_Productive_form	Inclusion	CDS-CDS_wTerCodon	215	not_3n
6197	ENSG00000214087	ARL16	chr17	-	79649520	79649705	79649063	79649179	79650042	79650156	6197	93,47	43,32	55,47	81,93	335	150	4.48647e-07	0.000202352	0.492,0.397	0.233,0.185	0.235	ENST00000397498	5	E3-E4	2.SE.Additional_Exon_to_Productive_form	Inclusion	CDS-CDS	185	not_3n
68826	ENSG00000122591	FAM126A	chr7	-	22986570	22986866	22980887	22985782	22999874	23000034	68826	562286	56,20	393391	99,72	446	150	5.50958e-07	0.000235966	0.771,0.828	0.572,0.646	0.191	ENST00000432176	11	E10-E11	2.SE.Additional_Exon_to_Productive_form	Inclusion	CDS-CDS_wTerCodon	296	not_3n
18586	ENSG00000145868	FBXO38	chr5	+	147806775	147807510	147805084	147805264	147812986	147813087	18586	322168	6,0	296308	22,23	885	150	5.8177e-07	0.000246105	0.901,1.0	0.695,0.694	0.256	ENST00000340253	22	E15	1.SE.Event_on_Productive_form	Inclusion	CDS	735	3n
31591	ENSG00000146918	NCAPG2	chr7	-	158496340	158496393	158494512	158494629	158497414	158497457	31591	9,6	239139	43,34	233278	203	150	6.49374e-07	0.000261968	0.027,0.031	0.12,0.083	-0.073	ENST00000409423	29	E2	1.SE.Event_on_Productive_form	Exclusion	5UTR	53	not_3n
35729	ENSG00000143612	C1orf43	chr1	-	154186368	154186422	154184933	154185100	154186932	154186992	35729	1260635	318163	13121304	187168	204	150	6.41667e-07	0.000261968	0.744,0.741	0.838,0.851	-0.102	ENST00000368521	7	E4	1.SE.Event_on_Productive_form	Exclusion	CDS	54	3n
67639	ENSG00000113240	CLK4	chr5	-	178046838	178046897	178043882	178045779	178050256	178050417	67639	6,2	126,79	30,11	79,85	209	150	6.84087e-07	0.000274157	0.033,0.018	0.214,0.085	-0.124	ENST00000316308	13	E2-E3	2.SE.Additional_Exon_to_Productive_form	Exclusion	CDS_wIniCodon-CDS	59	not_3n
10401	ENSG00000011243	AKAP8L	chr19	-	15509440	15509577	15508524	15508666	15510112	15510221	10401	47,31	167,66	27,24	234213	287	150	7.58589e-07	0.000294332	0.128,0.197	0.057,0.056	0.106	ENST00000397410	14	E9-E10	2.SE.Additional_Exon_to_Productive_form	Inclusion	CDS-CDS	137	not_3n
272	ENSG00000259522	RP11-468E2.2	chr14	-	24651997	24652048	24651483	24651609	24652181	24652375	272	213189	20,10	248330	5,2	201	150	8.65154e-07	0.000328937	0.888,0.934	0.974,0.992	-0.072	ENST00000561419	31	E25	1.SE.Event_on_Productive_form	Exclusion	3UTR	51	3n
15378	ENSG00000074319	TSG101	chr11	-	18547207	18547249	18541065	18541150	18548321	18548467	15378	4,2	158,99	15,22	119140	192	150	8.74784e-07	0.000328937	0.019,0.016	0.09,0.109	-0.082	ENST00000251968	10	E1-E2	2.SE.Additional_Exon_to_Productive_form	Exclusion	CDS_wIniCodon-CDS	42	3n
20218	ENSG00000160953	MUM1	chr19	+	1358586	1358699	1356976	1358463	1360134	1360630	20218	91,61	7,3	88105	33,28	263	150	8.80175e-07	0.000328937	0.881,0.921	0.603,0.681	0.259	ENST00000344663	14	E4-E5	2.SE.Additional_Exon_to_Productive_form	Inclusion	CDS-CDS	113	not_3n
60226	ENSG00000089682	RBM41	chrX	-	106356626	106356698	106331964	106332069	106358581	106358786	60226	1,1	61,31	8,14	39,44	222	150	9.07579e-07	0.000335419	0.011,0.021	0.122,0.177	-0.134	ENST00000372479	7	E4-E5	2.SE.Additional_Exon_to_Productive_form	Exclusion	CDS-CDS	72	3n
81893	ENSG00000160087	UBE2J2	chr1	-	1197648	1197770	1192587	1192690	1198725	1198766	81893	105,64	377202	55,46	379407	272	150	9.08532e-07	0.000335419	0.133,0.149	0.074,0.059	0.075	ENST00000349431	7	E3-E4	2.SE.Additional_Exon_to_Productive_form	Inclusion	CDS-CDS	122	not_3n
24829	ENSG00000010810	FYN	chr6	-	112167791	112167832	112101768	112101838	112194170	112194240	24829	58,50	39,33	116127	30,18	191	150	9.33276e-07	0.000340255	0.539,0.543	0.752,0.847	-0.258	ENST00000354650	14	E2	1.SE.Event_on_Productive_form	Exclusion	5UTR	41	not_3n
44515	ENSG00000008394	MGST1	chr12	+	16510538	16510633	16507164	16507312	16516728	16516740	44515	879513	47,34	10471020	20,24	245	150	1.43015e-06	0.000500685	0.92,0.902	0.97,0.963	-0.055	ENST00000396209	4	E3	1.SE.Event_on_Productive_form	Exclusion	CDS	95	not_3n
48729	ENSG00000141644	MBD1	chr18	-	47801346	47801415	47800555	47800723	47801498	47801525	48729	36,20	8,3	44,36	0,0	219	150	1.58271e-06	0.000538616	0.755,0.82	1.0,1.0	-0.213	ENST00000591416	16	E10	1.SE.Event_on_Productive_form	Exclusion	CDS	69	3n
78685	ENSG00000161996	WDR90	chr16	+	701826	702039	701643	701747	702466	702535	78685	44,52	7,7	32,52	22,34	363	150	1.67518e-06	0.000554594	0.722,0.754	0.375,0.387	0.357	ENST00000293879	41	E9	1.SE.Event_on_Productive_form	Inclusion	CDS	213	3n
69719	ENSG00000130413	STK33	chr11	-	8494709	8494823	8486255	8486369	8496227	8496302	69719	22,20	8,5	34,24	1,0	264	150	1.9154e-06	0.000607162	0.61,0.694	0.951,1.0	-0.324	ENST00000447869	12	E2	1.SE.Event_on_Productive_form	Exclusion	CDS	114	3n
35052	ENSG00000064666	CNN2	chr19	+	1036128	1036245	1032557	1032695	1036414	1036561	35052	558397	144,68	724730	78,67	267	150	2.04466e-06	0.000624586	0.685,0.766	0.839,0.86	-0.124	ENST00000263097	7	E5	1.SE.Event_on_Productive_form	Exclusion	CDS	117	3n
68580	ENSG00000004866	ST7	chr7	+	116738666	116738869	116593556	116593745	116739815	116739898	68580	45,36	151,61	22,15	150144	353	150	2.06158e-06	0.000624793	0.112,0.2	0.059,0.042	0.105	ENST00000265437	16	E1-E2	2.SE.Additional_Exon_to_Productive_form	Inclusion	CDS_wIniCodon-CDS	203	not_3n
60776	ENSG00000111799	COL12A1	chr6	-	75884753	75885026	75875222	75875495	75887378	75887651	60776	761642	9,11	8481020	48,36	423	150	2.07342e-06	0.000625268	0.968,0.954	0.862,0.909	0.076	ENST00000322507	66	E13	1.SE.Event_on_Productive_form	Inclusion	CDS	273	3n
69196	ENSG00000061987	MON2	chr12	+	62864480	62864558	62860627	62861098	62877949	62878013	69196	0,1	45,20	13,6	39,29	228	150	2.0886e-06	0.000626745	0.0,0.032	0.18,0.12	-0.134	ENST00000393632	35	E1-E2	2.SE.Additional_Exon_to_Productive_form	Exclusion	CDS_wIniCodon-CDS	78	3n
5138	ENSG00000059122	FLYWCH1	chr16	+	2963006	2963251	2962007	2962155	2964176	2964290	5138	75,41	63,34	25,36	62,85	395	150	2.26198e-06	0.000665655	0.311,0.314	0.133,0.139	0.176	ENST00000253928	10	E1-E2	2.SE.Additional_Exon_to_Productive_form	Inclusion	5UTR-5UTR	245	not_3n
9552	ENSG00000125089	SH3TC1	chr4	+	8206509	8206780	8201097	8201132	8206893	8207093	9552	14,7	16,6	2,1	22,14	421	150	2.76214e-06	0.000777005	0.238,0.294	0.031,0.025	0.238	ENST00000245105	18	E1-E2	2.SE.Additional_Exon_to_Productive_form	Inclusion	5UTR-CDS_wIniCodon	271	not_3n
63291	ENSG00000140948	ZCCHC14	chr16	-	87448019	87448147	87446660	87446801	87448881	87448973	63291	143,89	11,6	205204	1,2	278	150	2.77703e-06	0.000777005	0.875,0.889	0.991,0.982	-0.104	ENST00000268616	13	E10	1.SE.Event_on_Productive_form	Exclusion	CDS	128	not_3n
37141	ENSG00000002822	MAD1L1	chr7	-	2265044	2265185	2262209	2262389	2269618	2269778	37141	101,67	1,0	81,78	8,8	291	150	3.04305e-06	0.000835002	0.981,1.0	0.839,0.834	0.154	ENST00000406869	19	E4	1.SE.Event_on_Productive_form	Inclusion	CDS	141	3n
31710	ENSG00000169045	HNRNPH1	chr5	-	179042546	179042596	179041178	179041960	179043126	179043219	31710	28821641	422202	28362739	227206	200	150	3.66912e-06	0.000970549	0.837,0.859	0.904,0.909	-0.059	ENST00000356731	13	E12	1.SE.Event_on_Productive_form	Exclusion	CDS_wTerCodon	50	not_3n
16541	ENSG00000197818	SLC9A8	chr20	+	48461572	48461656	48456077	48456136	48466115	48466217	16541	50,28	0,0	26,16	5,4	234	150	3.86524e-06	0.0010105	1.0,1.0	0.769,0.719	0.256	ENST00000361573	16	E5	1.SE.Event_on_Productive_form	Inclusion	CDS	84	3n
871	ENSG00000183479	TREX2	chrX	-	152720334	152720511	152719851	152719966	152720999	152721224	871	67,44	58,39	27,50	86,96	327	150	4.0159e-06	0.0010322	0.346,0.341	0.126,0.193	0.184	ENST00000334497	11	E8-E9	2.SE.Additional_Exon_to_Productive_form	Inclusion	5UTR-5UTR	177	3n
33104	ENSG00000114423	CBLB	chr3	-	105400322	105400454	105397274	105397415	105400567	105400662	33104	16,25	1,0	15,28	10,7	282	150	4.17515e-06	0.00105972	0.895,1.0	0.444,0.68	0.385	ENST00000264122	19	E16	1.SE.Event_on_Productive_form	Inclusion	CDS	132	3n
32269	ENSG00000105429	MEGF8	chr19	+	42853650	42853851	42852423	42852624	42854299	42854536	32269	51,36	1,0	29,45	6,7	351	150	4.31411e-06	0.00108594	0.956,1.0	0.674,0.733	0.274	ENST00000251268	42	E14	1.SE.Event_on_Productive_form	Inclusion	CDS	201	3n
73733	ENSG00000213064	SFT2D2	chr1	+	168201071	168201157	168200751	168200838	168204338	168204420	73733	105,58	9,4	132102	0,0	236	150	4.30603e-06	0.00108594	0.881,0.902	1.0,1.0	-0.109	ENST00000271375	8	E3	1.SE.Event_on_Productive_form	Exclusion	CDS	86	not_3n
67637	ENSG00000113240	CLK4	chr5	-	178044344	178044435	178043882	178043949	178045556	178045779	67637	218,96	5,0	134114	9,17	241	150	4.55075e-06	0.00113148	0.964,1.0	0.903,0.807	0.127	ENST00000316308	13	E4	1.SE.Event_on_Productive_form	Inclusion	CDS	91	not_3n
16730	ENSG00000180902	D2HGDH	chr2	+	242688279	242689344	242684123	242684292	242689565	242689709	16730	12,14	7,3	1,4	10,15	1215	150	4.77534e-06	0.00117771	0.175,0.366	0.012,0.032	0.248	ENST00000321264	10	E6-E7	2.SE.Additional_Exon_to_Productive_form	Inclusion	CDS-CDS	1065	3n
43661	ENSG00000130254	SAFB2	chr19	-	5611130	5611641	5610649	5610699	5612550	5612578	43661	939630	3,2	697845	15,14	661	150	5.25408e-06	0.00127513	0.986,0.986	0.913,0.932	0.063	ENST00000252542	21	E7	1.SE.Event_on_Productive_form	Inclusion	CDS	511	not_3n
14952	ENSG00000095787	WAC	chr10	+	28900183	28900410	28899627	28899750	28900702	28900851	14952	74,57	318151	40,53	368363	377	150	5.54641e-06	0.00133544	0.085,0.131	0.041,0.055	0.06	ENST00000354911	14	E9-E10	2.SE.Additional_Exon_to_Productive_form	Inclusion	CDS-CDS	227	not_3n
23468	ENSG00000171204	TMEM126B	chr11	+	85342188	85342360	85339636	85339732	85342730	85342835	23468	439321	291212	381498	472546	322	150	5.72595e-06	0.00135721	0.413,0.414	0.273,0.298	0.128	ENST00000358867	5	E1-E2	2.SE.Additional_Exon_to_Productive_form	Inclusion	CDS_wIniCodon-CDS	172	not_3n
74072	ENSG00000160055	TMEM234	chr1	-	32681984	32682118	32681447	32681882	32682489	32682548	74072	18,17	0,0	15,10	2,6	284	150	5.83081e-06	0.00136611	1.0,1.0	0.798,0.468	0.367	ENST00000461402	9	E6	1.SE.Event_on_Productive_form	Inclusion	CDS_wTerCodon	134	not_3n
43338	ENSG00000088179	PTPN4	chr2	+	120639361	120639406	120635018	120635118	120639672	120639722	43338	27,22	2,8	45,52	0,0	195	150	5.97898e-06	0.00139162	0.912,0.679	1.0,1.0	-0.204	ENST00000263708	27	E6	1.SE.Event_on_Productive_form	Exclusion	CDS	45	3n
57530	ENSG00000182628	SKA2	chr17	-	57196679	57196856	57187311	57189706	57208641	57208728	57530	641386	344154	528427	443370	327	150	6.11315e-06	0.00140905	0.461,0.535	0.353,0.346	0.149	ENST00000330137	4	E3	1.SE.Event_on_Productive_form	Inclusion	CDS	177	3n
82652	ENSG00000162402	USP24	chr1	-	55558493	55558589	55557695	55557799	55559609	55559760	82652	254216	12,6	338442	2,0	246	150	6.12972e-06	0.00140905	0.928,0.956	0.99,1.0	-0.053	ENST00000294383	68	E53	1.SE.Event_on_Productive_form	Exclusion	CDS	96	3n
80644	ENSG00000138660	AP1AR	chr4	+	113184143	113184242	113181921	113182018	113186164	113186223	80644	120102	31,8	158169	5,4	249	150	6.34969e-06	0.00144327	0.7,0.885	0.95,0.962	-0.163	ENST00000274000	10	E6	1.SE.Event_on_Productive_form	Exclusion	CDS	99	3n
72105	ENSG00000186376	ZNF75D	chrX	-	134427655	134428184	134426206	134426399	134429693	134429959	72105	38,48	0,1	54,44	13,4	679	150	6.41043e-06	0.00144896	1.0,0.914	0.479,0.708	0.364	ENST00000370766	7	E3	1.SE.Event_on_Productive_form	Inclusion	CDS_wIniCodon	529	not_3n
80913	ENSG00000171163	ZNF692	chr1	-	249150486	249150621	249149756	249150145	249150712	249150761	80913	143,65	18,11	145122	5,2	285	150	7.81508e-06	0.00170023	0.807,0.757	0.939,0.97	-0.172	ENST00000451251	12	E6	1.SE.Event_on_Productive_form	Exclusion	CDS	135	3n
75829	ENSG00000076321	KLHL20	chr1	+	173735284	173735428	173726114	173726298	173743443	173743577	75829	105,65	9,6	117130	2,0	294	150	8.11088e-06	0.00175206	0.856,0.847	0.968,1.0	-0.133	ENST00000209884	12	E8	1.SE.Event_on_Productive_form	Exclusion	CDS	144	3n
23930	ENSG00000181544	FANCB	chrX	-	14875983	14876076	14871160	14871289	14877303	14877456	23930	73,48	5,10	91,95	1,1	243	150	8.35165e-06	0.00179137	0.9,0.748	0.983,0.983	-0.159	ENST00000398334	10	E5	1.SE.Event_on_Productive_form	Exclusion	CDS	93	3n
75461	ENSG00000153914	SREK1	chr5	+	65454636	65454760	65449290	65449424	65455046	65455162	75461	56,33	50,39	42,33	84137	274	150	8.74849e-06	0.00183767	0.38,0.317	0.215,0.117	0.183	ENST00000334121	12	E2-E3	2.SE.Additional_Exon_to_Productive_form	Inclusion	CDS-CDS	124	not_3n
44029	ENSG00000060237	WNK1	chr12	+	980430	980514	971248	971436	987377	987478	44029	128109	150,89	208269	110101	234	150	9.20809e-06	0.00192096	0.354,0.44	0.548,0.631	-0.193	ENST00000315939	28	E9	1.SE.Event_on_Productive_form	Exclusion	CDS	84	3n
8062	ENSG00000139618	BRCA2	chr13	+	32918694	32918790	32910401	32915333	32920963	32921033	8062	24,25	6,3	38,31	0,0	246	150	9.26944e-06	0.00192716	0.709,0.836	1.0,1.0	-0.228	ENST00000544455	28	E12	1.SE.Event_on_Productive_form	Exclusion	CDS	96	3n
23891	ENSG00000112130	RNF8	chr6	+	37342395	37342485	37339287	37339350	37344701	37344809	23891	134,84	39,24	179224	18,23	240	150	9.33383e-06	0.00192739	0.682,0.686	0.861,0.859	-0.176	ENST00000373479	8	E5	1.SE.Event_on_Productive_form	Exclusion	CDS	90	3n
78700	ENSG00000161996	WDR90	chr16	+	711050	711172	710611	710714	711341	711501	78700	36,58	1,0	40,72	8,8	272	150	9.33366e-06	0.00192739	0.952,1.0	0.734,0.832	0.193	ENST00000293879	41	E29	1.SE.Event_on_Productive_form	Inclusion	CDS	122	not_3n
60105	ENSG00000130066	SAT1	chrX	+	23802410	23802520	23801916	23802000	23803444	23803546	60105	272,66	1536729	250150	860740	260	150	1.07049e-05	0.00217367	0.093,0.05	0.144,0.105	-0.053	ENST00000379270	6	E3-E4	2.SE.Additional_Exon_to_Productive_form	Exclusion	CDS-CDS	110	not_3n
5621	ENSG00000067606	PRKCZ	chr1	+	2076827	2076950	2075648	2075780	2077465	2077547	5621	11,11	75,55	5,1	106117	273	150	1.09863e-05	0.00220145	0.075,0.099	0.025,0.005	0.072	ENST00000378567	18	E6-E7	2.SE.Additional_Exon_to_Productive_form	Inclusion	CDS-CDS	123	3n
16751	ENSG00000136861	CDK5RAP2	chr9	-	123169289	123169526	123166313	123166391	123170624	123170746	16751	259177	23,8	188258	37,51	387	150	1.12249e-05	0.00223456	0.814,0.896	0.663,0.662	0.192	ENST00000349780	38	E32	1.SE.Event_on_Productive_form	Inclusion	CDS	237	3n
30426	ENSG00000196391	ZNF774	chr15	+	90897873	90897996	90895476	90895643	90902082	90902189	30426	42,14	12,5	27,38	2,0	273	150	1.20013e-05	0.00235829	0.658,0.606	0.881,1.0	-0.308	ENST00000354377	4	E2	1.SE.Event_on_Productive_form	Exclusion	CDS_wIniCodon	123	3n
20217	ENSG00000160953	MUM1	chr19	+	1358586	1358692	1358392	1358463	1360134	1360597	20217	80,50	7,3	81107	33,28	256	150	1.2097e-05	0.00236185	0.87,0.907	0.59,0.691	0.248	ENST00000344663	14	E4-E5	2.SE.Additional_Exon_to_Productive_form	Inclusion	CDS-CDS	106	not_3n
25681	ENSG00000138778	CENPE	chr4	-	104084635	104084710	104084293	104084413	104095892	104096060	25681	272180	51,36	273244	121,90	225	150	1.23104e-05	0.00238953	0.78,0.769	0.601,0.644	0.152	ENST00000265148	49	E17	1.SE.Event_on_Productive_form	Inclusion	CDS	75	3n
46356	ENSG00000099204	ABLIM1	chr10	-	116207638	116207779	116205070	116205162	116211382	116211430	46356	224152	11,5	283295	1,1	291	150	1.25013e-05	0.00241756	0.913,0.94	0.993,0.993	-0.067	ENST00000277895	23	E15	1.SE.Event_on_Productive_form	Exclusion	CDS	141	3n
35739	ENSG00000143612	C1orf43	chr1	-	154192311	154192413	154186932	154187050	154192817	154193009	35739	890502	451269	9461037	301310	252	150	1.27054e-05	0.00244925	0.54,0.526	0.652,0.666	-0.126	ENST00000368521	7	E2	1.SE.Event_on_Productive_form	Exclusion	CDS	102	3n
16352	ENSG00000105486	LIG1	chr19	-	48665518	48665608	48664430	48664764	48668806	48668880	16352	187129	13,8	216266	3,2	240	150	1.29379e-05	0.00246936	0.9,0.91	0.978,0.988	-0.078	ENST00000263274	28	E3	1.SE.Event_on_Productive_form	Exclusion	CDS	90	3n
4327	ENSG00000101844	ATG4A	chrX	+	107370022	107370324	107369306	107369417	107372010	107372082	4327	52,16	56,41	8,24	83,84	452	150	1.31373e-05	0.00247763	0.236,0.115	0.031,0.087	0.116	ENST00000372232	13	E2-E3	2.SE.Additional_Exon_to_Productive_form	Inclusion	CDS-CDS	302	not_3n
36546	ENSG00000115760	BIRC6	chr2	+	32815872	32816045	32800222	32800433	32818981	32819127	36546	9,9	38,40	0,5	60101	323	150	1.31346e-05	0.00247763	0.099,0.095	0.0,0.022	0.086	ENST00000421745	74	E66-E67	2.SE.Additional_Exon_to_Productive_form	Inclusion	CDS-CDS	173	not_3n
31567	ENSG00000143748	NVL	chr1	-	224492437	224492514	224491424	224491559	224492735	224492868	31567	179105	7,7	271253	1,0	227	150	1.4193e-05	0.00264398	0.944,0.908	0.994,1.0	-0.071	ENST00000281701	23	E8	1.SE.Event_on_Productive_form	Exclusion	CDS	77	not_3n
8123	ENSG00000198369	SPRED2	chr2	-	65561248	65561399	65559120	65559185	65561738	65561907	8123	8,12	71,37	0,2	44,65	301	150	1.48121e-05	0.00273798	0.053,0.139	0.0,0.015	0.088	ENST00000356388	6	E3-E4	2.SE.Additional_Exon_to_Productive_form	Inclusion	CDS-CDS	151	not_3n
65615	ENSG00000093217	XYLB	chr3	+	38438562	38438650	38436995	38437054	38442381	38442476	65615	18,14	4,5	25,36	1,0	238	150	1.552e-05	0.00283552	0.739,0.638	0.94,1.0	-0.281	ENST00000207870	19	E17	1.SE.Event_on_Productive_form	Exclusion	CDS	88	not_3n
82736	ENSG00000136108	CKAP2	chr13	+	53035030	53035109	53030657	53030742	53035192	53035393	82736	336185	38,17	392348	15,11	229	150	1.54633e-05	0.00283552	0.853,0.877	0.945,0.954	-0.085	ENST00000378037	9	E3	1.SE.Event_on_Productive_form	Exclusion	CDS	79	not_3n
59159	ENSG00000155229	MMS19	chr10	-	99228722	99228861	99228008	99228163	99229402	99229480	59159	173141	8,9	287270	3,1	289	150	1.56717e-05	0.00284017	0.918,0.89	0.98,0.993	-0.082	ENST00000438925	31	E12	1.SE.Event_on_Productive_form	Exclusion	CDS	139	not_3n
13879	ENSG00000145247	OCIAD2	chr4	-	48901845	48901942	48899820	48899874	48906500	48906628	13879	473236	106,60	545499	66,56	247	150	1.58579e-05	0.00284956	0.73,0.705	0.834,0.844	-0.121	ENST00000508632	7	E3	1.SE.Event_on_Productive_form	Exclusion	CDS	97	not_3n
17262	ENSG00000147140	NONO	chrX	+	70504246	70504303	70503432	70503571	70510478	70510641	17262	1019663	220132	11421393	146153	207	150	1.71914e-05	0.00306207	0.77,0.784	0.85,0.868	-0.082	ENST00000276079	12	E2	1.SE.Event_on_Productive_form	Exclusion	5UTR	57	3n
39689	ENSG00000196739	COL27A1	chr9	+	117066887	117066953	117064361	117064388	117068799	117068968	39689	121108	23,15	140165	9,4	216	150	1.74738e-05	0.00308531	0.785,0.833	0.915,0.966	-0.132	ENST00000356083	61	E57	1.SE.Event_on_Productive_form	Exclusion	CDS	66	3n
24230	ENSG00000162642	C1orf52	chr1	-	85724617	85724744	85724206	85724405	85725040	85725316	24230	105,77	90,42	72,74	129124	277	150	1.76073e-05	0.0030999	0.387,0.498	0.232,0.244	0.205	ENST00000471115	3	E1-E2	2.SE.Additional_Exon_to_Productive_form	Inclusion	CDS_wIniCodon-CDS	127	not_3n
6029	ENSG00000140416	TPM1	chr15	+	63356262	63356341	63354774	63354844	63358094	63358202	6029	75,55	27,19	63,50	54,54	229	150	1.91218e-05	0.00331742	0.645,0.655	0.433,0.378	0.245	ENST00000403994	10	E9	1.SE.Event_on_Productive_form	Inclusion	CDS	79	not_3n
50794	ENSG00000170791	CHCHD7	chr8	+	57125320	57125448	57124356	57124396	57127156	57127226	50794	415188	233128	277295	291327	278	150	1.91132e-05	0.00331742	0.49,0.442	0.339,0.327	0.133	ENST00000523975	5	E2	1.SE.Event_on_Productive_form	Inclusion	CDS_wIniCodon	128	not_3n
57071	ENSG00000120253	NUP43	chr6	-	150059778	150059914	150057606	150057758	150063525	150063706	57071	196132	9,5	242265	0,1	286	150	1.97518e-05	0.00335678	0.919,0.933	1.0,0.993	-0.07	ENST00000340413	8	E5	1.SE.Event_on_Productive_form	Exclusion	CDS	136	not_3n
11137	ENSG00000162302	RPS6KA4	chr11	+	64137696	64137856	64137170	64137365	64138034	64138198	11137	326194	1,5	274292	18,14	310	150	2.02705e-05	0.00342049	0.994,0.949	0.88,0.91	0.077	ENST00000334205	17	E15	1.SE.Event_on_Productive_form	Inclusion	CDS	160	not_3n
83006	ENSG00000146263	MMS22L	chr6	-	97717982	97718159	97717777	97717868	97720579	97720757	83006	26,17	64,37	12,10	98,84	327	150	2.08666e-05	0.00350167	0.157,0.174	0.053,0.052	0.113	ENST00000275053	25	E6-E7	2.SE.Additional_Exon_to_Productive_form	Inclusion	CDS-CDS	177	3n
64862	ENSG00000135749	PCNXL2	chr1	-	233353644	233353677	233344263	233344435	233353776	233353833	64862	45,33	1,0	36,38	7,6	183	150	2.09748e-05	0.00351016	0.974,1.0	0.808,0.838	0.164	ENST00000258229	34	E12	1.SE.Event_on_Productive_form	Inclusion	CDS	33	3n
33408	ENSG00000076685	NT5C2	chr10	-	104899162	104899236	104866345	104866463	104934614	104934739	33408	221117	25,11	225219	5,7	224	150	2.11885e-05	0.00353622	0.855,0.877	0.968,0.954	-0.095	ENST00000343289	18	E3	1.SE.Event_on_Productive_form	Exclusion	CDS	74	not_3n
612	ENSG00000083544	TDRD3	chr13	+	61018820	61018882	61013821	61013906	61034513	61034674	612	14,11	4,3	19,30	0,0	212	150	2.31503e-05	0.00378076	0.712,0.722	1.0,1.0	-0.283	ENST00000196169	14	E3	1.SE.Event_on_Productive_form	Exclusion	5UTR	62	not_3n
52320	ENSG00000072958	AP1M1	chr19	+	16339580	16339739	16338947	16339019	16344303	16344429	52320	377241	0,1	327317	12,7	309	150	2.40136e-05	0.00391126	1.0,0.992	0.93,0.956	0.053	ENST00000291439	12	E9	1.SE.Event_on_Productive_form	Inclusion	CDS	159	3n
50344	ENSG00000138399	FASTKD1	chr2	-	170425693	170425762	170419734	170419860	170428162	170428681	50344	56,37	67,30	94,97	32,41	219	150	2.44363e-05	0.003938	0.364,0.458	0.668,0.618	-0.232	ENST00000453153	15	E3	1.SE.Event_on_Productive_form	Exclusion	CDS	69	3n
64082	ENSG00000125676	THOC2	chrX	-	122757494	122757560	122756955	122757134	122757637	122757822	64082	18,9	200104	37,61	222171	216	150	2.61946e-05	0.00419914	0.059,0.057	0.104,0.199	-0.093	ENST00000245838	39	E28-E29	2.SE.Additional_Exon_to_Productive_form	Exclusion	CDS-CDS	66	3n
69517	ENSG00000013573	DDX11	chr12	+	31230878	31231222	31226842	31227025	31231323	31231471	69517	65,27	78,51	27,36	107118	494	150	2.75386e-05	0.00438001	0.202,0.138	0.071,0.085	0.092	ENST00000407793	27	E1-E2	2.SE.Additional_Exon_to_Productive_form	Inclusion	5UTR-CDS_wIniCodon	344	not_3n
60876	ENSG00000255650	FAM222A-AS1	chr12	-	110179909	110179970	110173395	110173626	110211101	110211289	60876	17,9	51,26	23,33	22,17	211	150	2.86143e-05	0.00451572	0.192,0.197	0.426,0.58	-0.308	ENST00000541723	3	E1-E2	2.SE.Additional_Exon_to_Productive_form	Exclusion	-	61	not_3n
62543	ENSG00000090686	USP48	chr1	-	22050390	22050588	22048142	22048257	22055062	22055212	62543	414250	5,1	361432	18,15	348	150	2.9006e-05	0.00455394	0.973,0.991	0.896,0.925	0.071	ENST00000308271	27	E12	1.SE.Event_on_Productive_form	Inclusion	CDS	198	3n
73947	ENSG00000166908	PIP4K2C	chr12	+	57993182	57993221	57992847	57992994	57994106	57994219	73947	74,46	14,12	95104	4,5	189	150	2.91658e-05	0.00456726	0.808,0.753	0.95,0.943	-0.166	ENST00000354947	10	E6	1.SE.Event_on_Productive_form	Exclusion	CDS	39	3n
36948	ENSG00000105819	PMPCB	chr7	+	102948042	102948155	102944857	102944937	102949398	102949542	36948	405219	32,21	503460	14,15	263	150	3.00716e-05	0.00466316	0.878,0.856	0.953,0.946	-0.083	ENST00000249269	13	E7	1.SE.Event_on_Productive_form	Exclusion	CDS	113	not_3n
29090	ENSG00000117625	RCOR3	chr1	+	211485696	211485829	211477352	211477482	211486061	211486161	29090	83,47	19,6	47,72	57,38	283	150	3.03315e-05	0.00468952	0.698,0.806	0.304,0.501	0.35	ENST00000367005	11	E9-E10	2.SE.Additional_Exon_to_Productive_form	Inclusion	CDS-CDS	133	not_3n
47556	ENSG00000132640	BTBD3	chr20	+	11899733	11899824	11898425	11899249	11900365	11900484	47556	585279	54,34	726661	37,26	241	150	3.08832e-05	0.00476274	0.871,0.836	0.924,0.941	-0.079	ENST00000405977	5	E3	1.SE.Event_on_Productive_form	Exclusion	CDS	91	not_3n
72884	ENSG00000129347	KRI1	chr19	-	10676392	10676466	10675604	10675710	10676581	10676647	72884	267185	8,0	191229	14,18	224	150	3.12228e-05	0.00479092	0.957,1.0	0.901,0.895	0.08	ENST00000312962	19	E2	1.SE.Event_on_Productive_form	Inclusion	CDS	74	not_3n
8796	ENSG00000256269	HMBS	chr11	+	118958964	118959018	118955575	118955776	118959344	118959417	8796	163105	41,18	173216	15,15	204	150	3.25337e-05	0.00495456	0.745,0.811	0.895,0.914	-0.127	ENST00000278715	14	E2	1.SE.Event_on_Productive_form	Exclusion	CDS	54	3n
4811	ENSG00000087053	MTMR2	chr11	-	95647405	95647476	95621319	95621425	95657038	95657164	4811	131,55	120,67	164171	85,81	221	150	3.34616e-05	0.00508315	0.426,0.358	0.567,0.589	-0.186	ENST00000346299	15	E1-E2	2.SE.Additional_Exon_to_Productive_form	Exclusion	CDS_wIniCodon-CDS	71	not_3n
6541	ENSG00000105426	PTPRS	chr19	-	5218797	5218809	5218430	5218543	5219320	5219478	6541	85,44	74,50	47,40	104,93	162	150	3.36871e-05	0.0051039	0.515,0.449	0.295,0.285	0.192	ENST00000357368	38	E24	1.SE.Event_on_Productive_form	Inclusion	CDS	12	3n
35179	ENSG00000187908	DMBT1	chr10	+	124343837	124343867	124342115	124342439	124344786	124344825	35179	18,22	0,1	32,36	7,10	180	150	3.37935e-05	0.0051039	1.0,0.948	0.792,0.75	0.203	ENST00000338354	53	E14	1.SE.Event_on_Productive_form	Inclusion	CDS	30	3n
54802	ENSG00000225697	SLC26A6	chr3	-	48669677	48669829	48669312	48669477	48670406	48670517	54802	200,97	1,1	156141	6,11	302	150	3.38495e-05	0.0051039	0.99,0.98	0.928,0.864	0.089	ENST00000395550	21	E5	1.SE.Event_on_Productive_form	Inclusion	CDS	152	not_3n
12378	ENSG00000122483	CCDC18	chr1	+	93720027	93720171	93712394	93712511	93721891	93722095	12378	324183	3,3	301207	17,12	294	150	3.40055e-05	0.00511477	0.982,0.969	0.9,0.898	0.077	ENST00000343253	29	E24	1.SE.Event_on_Productive_form	Inclusion	CDS	144	3n
41225	ENSG00000073008	PVR	chr19	+	45162009	45162168	45161029	45161178	45164558	45164590	41225	369210	95,43	433443	58,43	309	150	3.43232e-05	0.00514984	0.653,0.703	0.784,0.833	-0.131	ENST00000425690	8	E6	1.SE.Event_on_Productive_form	Exclusion	CDS	159	3n
20195	ENSG00000118454	ANKRD13C	chr1	-	70736538	70736639	70726270	70728530	70740402	70740501	20195	156,71	46,13	184154	12,16	251	150	3.48829e-05	0.00519542	0.67,0.765	0.902,0.852	-0.159	ENST00000370944	13	E12	1.SE.Event_on_Productive_form	Exclusion	CDS	101	not_3n
902	ENSG00000144674	GOLGA4	chr3	+	37327504	37327552	37323448	37323763	37330725	37330782	902	158134	23,34	189232	10,18	198	150	3.62622e-05	0.00537457	0.839,0.749	0.935,0.907	-0.127	ENST00000361924	24	E4	1.SE.Event_on_Productive_form	Exclusion	CDS	48	3n
30659	ENSG00000131473	ACLY	chr17	-	40052872	40052902	40049285	40049427	40054001	40054092	30659	471353	245169	734748	244193	180	150	3.71017e-05	0.00544599	0.616,0.635	0.715,0.764	-0.114	ENST00000352035	29	E14	1.SE.Event_on_Productive_form	Exclusion	CDS	30	3n
62731	ENSG00000186566	GPATCH8	chr17	-	42516038	42516083	42513845	42513913	42541839	42541912	62731	19,12	46,37	9,4	69,77	195	150	3.72444e-05	0.0054538	0.241,0.2	0.091,0.038	0.156	ENST00000591680	8	E3-E4	2.SE.Additional_Exon_to_Productive_form	Inclusion	CDS-CDS	45	3n
67430	ENSG00000154358	OBSCN	chr1	+	228495811	228496084	228494959	228495232	228496799	228496996	67430	90,77	10,8	36,55	21,18	423	150	4.06789e-05	0.00584433	0.761,0.773	0.378,0.52	0.318	ENST00000422127	105	E47	1.SE.Event_on_Productive_form	Inclusion	CDS	273	3n
82257	ENSG00000162813	BPNT1	chr1	-	220246191	220246299	220242723	220242774	220247308	220247409	82257	234139	36,21	277279	14,17	258	150	4.16507e-05	0.00595585	0.791,0.794	0.92,0.905	-0.12	ENST00000469520	10	E5	1.SE.Event_on_Productive_form	Exclusion	CDS	108	3n
27556	ENSG00000137871	ZNF280D	chr15	-	56946395	56946432	56935149	56935195	56946582	56946701	27556	33,14	0,0	25,35	3,7	187	150	4.20795e-05	0.00598811	1.0,1.0	0.87,0.8	0.165	ENST00000267807	22	E19	1.SE.Event_on_Productive_form	Inclusion	CDS	37	not_3n
12016	ENSG00000031003	FAM13B	chr5	-	137281916	137282000	137281590	137281686	137284643	137284873	12016	144,61	46,27	141139	23,15	234	150	4.29207e-05	0.00607749	0.667,0.592	0.797,0.856	-0.197	ENST00000033079	23	E18	1.SE.Event_on_Productive_form	Exclusion	CDS	84	3n
20687	ENSG00000089916	GPATCH2L	chr14	+	76644550	76644665	76644330	76644385	76647106	76647192	20687	11,3	35,32	2,2	85,76	265	150	4.32441e-05	0.00609781	0.151,0.05	0.013,0.015	0.087	ENST00000261530	10	E7-E8	2.SE.Additional_Exon_to_Productive_form	Inclusion	CDS-CDS	115	not_3n
79935	ENSG00000153827	TRIP12	chr2	-	230725121	230725247	230723487	230724290	230744697	230744844	79935	117,73	144,95	155154	100,98	276	150	4.34329e-05	0.0061103	0.306,0.295	0.457,0.461	-0.159	ENST00000283943	41	E2-E3	2.SE.Additional_Exon_to_Productive_form	Exclusion	CDS_wIniCodon-CDS	126	3n
80533	ENSG00000211455	STK38L	chr12	+	27449962	27450091	27397225	27397265	27450642	27450787	80533	14,7	64,36	3,2	67,75	279	150	4.43648e-05	0.00622702	0.105,0.095	0.024,0.014	0.081	ENST00000389032	14	E1-E2	2.SE.Additional_Exon_to_Productive_form	Inclusion	5UTR-CDS_wIniCodon	129	3n
45623	ENSG00000157500	APPL1	chr3	+	57264741	57264795	57261901	57261965	57269593	57269692	45623	0,0	47,22	7,8	49,58	204	150	4.51514e-05	0.00632285	0.0,0.0	0.095,0.092	-0.093	ENST00000288266	22	E1-E2	2.SE.Additional_Exon_to_Productive_form	Exclusion	CDS_wIniCodon-CDS	54	3n
82530	ENSG00000068885	IFT80	chr3	-	160061438	160061603	160037547	160037727	160073800	160073938	82530	27,16	78,35	2,11	68,59	315	150	4.52935e-05	0.00632821	0.142,0.179	0.014,0.082	0.112	ENST00000326448	20	E8-E9	2.SE.Additional_Exon_to_Productive_form	Inclusion	CDS-CDS	165	3n
19165	ENSG00000141985	SH3GL1	chr19	-	4365478	4365622	4364084	4364218	4366497	4366570	19165	700331	11,4	632619	23,33	294	150	4.66598e-05	0.00644518	0.97,0.977	0.933,0.905	0.054	ENST00000269886	10	E4	1.SE.Event_on_Productive_form	Inclusion	CDS	144	3n
3702	ENSG00000154813	DPH3	chr3	-	16305661	16305736	16299484	16302336	16306275	16306479	3702	158,87	123,48	232213	78,66	225	150	5.13183e-05	0.00697791	0.461,0.547	0.665,0.683	-0.17	ENST00000488423	3	E2	1.SE.Event_on_Productive_form	Exclusion	CDS	75	3n
56963	ENSG00000138231	DBR1	chr3	-	137885922	137886147	137882619	137882700	137888948	137889034	56963	174100	6,7	191222	0,2	375	150	5.14664e-05	0.00698246	0.921,0.851	1.0,0.978	-0.103	ENST00000260803	8	E5	1.SE.Event_on_Productive_form	Exclusion	CDS	225	3n
61059	ENSG00000173264	GPR137	chr11	+	64055536	64055686	64055192	64055418	64055811	64055940	61059	62,41	15,14	92108	6,8	300	150	5.19432e-05	0.00700038	0.674,0.594	0.885,0.871	-0.244	ENST00000411458	9	E6	1.SE.Event_on_Productive_form	Exclusion	CDS	150	3n
77010	ENSG00000170832	USP32	chr17	-	58348710	58348842	58346810	58346918	58365883	58366043	77010	131,88	12,7	186197	1,5	282	150	5.19007e-05	0.00700038	0.853,0.87	0.99,0.954	-0.111	ENST00000300896	34	E6	1.SE.Event_on_Productive_form	Exclusion	CDS	132	3n
16463	ENSG00000180233	ZNRF2	chr7	+	30401992	30402072	30395343	30395449	30405650	30407308	16463	56,29	8,2	53,79	0,1	230	150	5.26524e-05	0.00704918	0.82,0.904	1.0,0.981	-0.128	ENST00000323037	5	E4	1.SE.Event_on_Productive_form	Exclusion	CDS_wTerCodon	80	not_3n
71710	ENSG00000174799	CEP135	chr4	+	56840911	56841135	56837435	56837574	56846308	56846461	71710	114,76	0,0	79,98	7,3	374	150	5.31953e-05	0.00710022	1.0,1.0	0.819,0.929	0.126	ENST00000257287	26	E11	1.SE.Event_on_Productive_form	Inclusion	CDS	224	not_3n
30094	ENSG00000058272	PPP1R12A	chr12	-	80199945	80200113	80199371	80199548	80201005	80201110	30094	159,97	79,38	195230	48,40	318	150	5.41553e-05	0.00717157	0.487,0.546	0.657,0.731	-0.177	ENST00000450142	25	E13	1.SE.Event_on_Productive_form	Exclusion	CDS	168	3n
42694	ENSG00000124523	SIRT5	chr6	+	13599263	13599387	13597194	13597248	13601065	13601181	42694	18,14	2,4	25,28	0,0	274	150	5.4934e-05	0.00721996	0.831,0.657	1.0,1.0	-0.256	ENST00000606117	10	E8	1.SE.Event_on_Productive_form	Exclusion	CDS	124	not_3n
47887	ENSG00000166833	NAV2	chr11	+	20104137	20104146	20101609	20101755	20104552	20104725	47887	27,12	64,45	4,8	78,56	159	150	5.49948e-05	0.00721996	0.285,0.201	0.046,0.119	0.161	ENST00000396087	41	E28	1.SE.Event_on_Productive_form	Inclusion	CDS	9	3n
29281	ENSG00000117697	NSL1	chr1	-	212912875	212912943	212910297	212912028	212955713	212955768	29281	199100	29,14	181147	11,3	218	150	5.62671e-05	0.00734004	0.825,0.831	0.919,0.971	-0.117	ENST00000366977	6	E5	1.SE.Event_on_Productive_form	Exclusion	CDS	68	not_3n
43948	ENSG00000132394	EEFSEC	chr3	+	127983459	127983624	127980970	127981067	128060075	128060732	43948	190122	14,10	187198	2,4	315	150	5.64035e-05	0.00734004	0.866,0.853	0.978,0.959	-0.109	ENST00000254730	7	E4	1.SE.Event_on_Productive_form	Exclusion	CDS	165	3n
46377	ENSG00000162076	FLYWCH2	chr16	+	2945220	2945321	2933186	2933367	2946352	2946772	46377	404228	63,38	490486	39,34	251	150	5.65694e-05	0.00734004	0.793,0.782	0.882,0.895	-0.101	ENST00000396958	4	E2	1.SE.Event_on_Productive_form	Exclusion	5UTR	101	not_3n
69867	ENSG00000176444	CLK2	chr1	-	155238498	155238586	155238083	155238150	155239278	155239504	69867	142115	19,8	97108	27,34	238	150	5.60961e-05	0.00734004	0.825,0.901	0.694,0.667	0.182	ENST00000368361	13	E4	1.SE.Event_on_Productive_form	Inclusion	CDS	88	not_3n
5767	ENSG00000100266	PACSIN2	chr22	-	43308026	43308163	43289462	43289619	43411026	43411104	5767	230120	27,13	240248	7,10	287	150	5.7329e-05	0.00739884	0.817,0.828	0.947,0.928	-0.115	ENST00000263246	11	E2	1.SE.Event_on_Productive_form	Exclusion	CDS_wIniCodon	137	not_3n
49194	ENSG00000130713	EXOSC2	chr9	+	133573548	133573638	133572968	133573014	133574715	133574781	49194	661460	124,70	746990	79,82	240	150	5.78553e-05	0.00743526	0.769,0.804	0.855,0.883	-0.083	ENST00000372358	9	E4	1.SE.Event_on_Productive_form	Exclusion	CDS	90	3n
8699	ENSG00000006576	PHTF2	chr7	+	77569844	77569976	77569346	77569619	77572016	77572103	8699	114,80	13,3	77,83	22,24	282	150	5.90115e-05	0.00756789	0.823,0.934	0.651,0.648	0.229	ENST00000248550	19	E14	1.SE.Event_on_Productive_form	Inclusion	CDS	132	3n
45264	ENSG00000106070	GRB10	chr7	-	50737418	50737560	50694518	50694675	50742132	50742355	45264	221130	9,5	221211	0,1	292	150	5.96812e-05	0.00763465	0.927,0.93	1.0,0.991	-0.067	ENST00000398812	16	E4	1.SE.Event_on_Productive_form	Exclusion	CDS	142	not_3n
15096	ENSG00000162980	ARL5A	chr2	-	152668870	152668954	152663334	152663486	152670682	152670830	15096	296157	19,6	337378	2,7	234	150	6.01888e-05	0.00765441	0.909,0.944	0.991,0.972	-0.055	ENST00000295087	6	E4	1.SE.Event_on_Productive_form	Exclusion	CDS	84	3n
45395	ENSG00000003756	RBM5	chr3	+	50141680	50141741	50137964	50140599	50142509	50142575	45395	178111	8,5	164135	17,32	211	150	6.12416e-05	0.0077238	0.941,0.94	0.873,0.75	0.129	ENST00000347869	25	E8	1.SE.Event_on_Productive_form	Inclusion	CDS	61	not_3n
38023	ENSG00000123552	USP45	chr6	-	99893672	99894339	99891440	99891538	99912479	99912623	38023	138,99	1,2	75,92	5,11	817	150	6.31303e-05	0.00788042	0.962,0.901	0.734,0.606	0.262	ENST00000327681	18	E14	1.SE.Event_on_Productive_form	Inclusion	CDS	667	not_3n
50055	ENSG00000141447	OSBPL1A	chr18	-	21757976	21758159	21752339	21752447	21759701	21759799	50055	153,87	3,1	177160	12,17	333	150	6.41162e-05	0.00797082	0.958,0.975	0.869,0.809	0.127	ENST00000319481	28	E21	1.SE.Event_on_Productive_form	Inclusion	CDS	183	3n
35441	ENSG00000140577	CRTC3	chr15	+	91083270	91083369	91073156	91073435	91136867	91136987	35441	181106	9,4	279249	2,0	249	150	6.60144e-05	0.00814034	0.924,0.941	0.988,1.0	-0.061	ENST00000268184	15	E2	1.SE.Event_on_Productive_form	Exclusion	CDS	99	3n
23686	ENSG00000130021	HDHD1	chrX	-	6995260	6995490	6966960	6968513	7023660	7023879	23686	156,84	4,6	189169	0,0	380	150	6.78623e-05	0.00834646	0.939,0.847	1.0,1.0	-0.107	ENST00000381077	4	E3	1.SE.Event_on_Productive_form	Exclusion	CDS	230	not_3n
12277	ENSG00000103274	NUBP1	chr16	+	10846466	10846535	10840999	10841133	10849577	10849610	12277	244141	24,13	241230	3,10	219	150	6.8157e-05	0.00835382	0.874,0.881	0.982,0.94	-0.084	ENST00000283027	11	E4	1.SE.Event_on_Productive_form	Exclusion	CDS	69	3n
28352	ENSG00000151287	TEX30	chr13	-	103422361	103422436	103421660	103421891	103426031	103426161	28352	212135	40,15	257273	9,21	225	150	6.89649e-05	0.00843587	0.779,0.857	0.95,0.897	-0.105	ENST00000376032	6	E2	1.SE.Event_on_Productive_form	Exclusion	CDS_wIniCodon	75	3n
9426	ENSG00000110888	CAPRIN2	chr12	-	30886562	30886645	30884276	30884444	30887901	30887948	9426	17,11	53,38	31,49	40,49	233	150	6.99269e-05	0.00851933	0.171,0.157	0.333,0.392	-0.199	ENST00000251071	18	E5	1.SE.Event_on_Productive_form	Exclusion	CDS	83	not_3n
1158	ENSG00000168476	REEP4	chr8	-	21996438	21996574	21996151	21996306	21996928	21997042	1158	523303	37,11	470456	66,50	286	150	7.2384e-05	0.00865899	0.881,0.935	0.789,0.827	0.1	ENST00000306306	8	E6	1.SE.Event_on_Productive_form	Inclusion	CDS	136	not_3n
39205	ENSG00000127463	EMC1	chr1	-	19565288	19565351	19564510	19564633	19565724	19565796	39205	222148	16,8	293308	2,7	213	150	7.93408e-05	0.00933035	0.907,0.929	0.99,0.969	-0.061	ENST00000477853	23	E10	1.SE.Event_on_Productive_form	Exclusion	CDS	63	3n
22132	ENSG00000178802	MPI	chr15	+	75189351	75189560	75188492	75188666	75189852	75190385	22132	274222	13,18	201242	36,34	359	150	7.97782e-05	0.00936371	0.898,0.837	0.7,0.748	0.143	ENST00000352410	8	E7	1.SE.Event_on_Productive_form	Inclusion	CDS	209	not_3n
36084	ENSG00000025708	TYMP	chr22	-	50967924	50968148	50967564	50967767	50968332	50968419	36084	378218	0,1	289328	4,12	374	150	8.28806e-05	0.00965345	1.0,0.989	0.967,0.916	0.053	ENST00000252029	10	E2	1.SE.Event_on_Productive_form	Inclusion	CDS_wIniCodon	224	not_3n
10160	ENSG00000117280	RAB7L1	chr1	-	205741623	205741695	205740599	205740781	205743960	205744214	10160	77,65	2,8	92109	0,0	222	150	8.45434e-05	0.00971706	0.963,0.846	1.0,1.0	-0.096	ENST00000367139	6	E3	1.SE.Event_on_Productive_form	Exclusion	CDS	72	3n
54935	ENSG00000035928	RFC1	chr4	-	39324959	39325037	39322906	39322994	39328182	39328260	54935	303207	32,13	379380	7,16	228	150	8.45386e-05	0.00971706	0.862,0.913	0.973,0.94	-0.069	ENST00000381897	25	E7	1.SE.Event_on_Productive_form	Exclusion	CDS	78	3n
14261	ENSG00000153044	CENPH	chr5	+	68498745	68498797	68498332	68498396	68504022	68504186	14261	318189	25,14	477488	17,8	202	150	8.6201e-05	0.00983265	0.904,0.909	0.954,0.978	-0.059	ENST00000283006	9	E7	1.SE.Event_on_Productive_form	Exclusion	CDS	52	not_3n
50399	ENSG00000116679	IVNS1ABP	chr1	-	185275616	185275757	185274667	185274775	185276145	185276271	50399	113,74	135108	115117	277292	291	150	8.91943e-05	0.0100992	0.301,0.261	0.176,0.171	0.108	ENST00000367498	15	E7-E8	2.SE.Additional_Exon_to_Productive_form	Inclusion	CDS-CDS	141	3n
10748	ENSG00000167291	TBC1D16	chr17	-	77925784	77925994	77925248	77925396	77926455	77926617	10748	12,13	33,18	2,5	32,42	360	150	8.98323e-05	0.0101153	0.132,0.231	0.025,0.047	0.145	ENST00000310924	12	E4-E5	2.SE.Additional_Exon_to_Productive_form	Inclusion	CDS-CDS	210	3n
12769	ENSG00000106688	SLC1A1	chr9	+	4573906	4574014	4572203	4572388	4576000	4576123	12769	143,67	11,1	84107	0,0	258	150	8.97379e-05	0.0101153	0.883,0.975	1.0,1.0	-0.071	ENST00000262352	12	E8	1.SE.Event_on_Productive_form	Exclusion	CDS	108	3n
69205	ENSG00000061987	MON2	chr12	+	62959793	62959811	62959016	62959160	62960101	62960230	69205	65,53	17,5	37,33	29,18	168	150	8.98352e-05	0.0101153	0.773,0.904	0.533,0.621	0.262	ENST00000393632	35	E28	1.SE.Event_on_Productive_form	Inclusion	CDS	18	3n
82930	ENSG00000172986	GXYLT2	chr3	+	73004248	73004500	72971354	72971486	73006379	73006503	82930	69,33	0,0	39,61	6,2	402	150	9.47662e-05	0.0105729	1.0,1.0	0.708,0.919	0.186	ENST00000389617	7	E4	1.SE.Event_on_Productive_form	Inclusion	CDS	252	3n
37115	ENSG00000136044	APPL2	chr12	-	105570653	105570794	105569812	105569860	105571003	105571040	37115	113,60	3,0	124,81	10,11	291	150	9.70864e-05	0.0107725	0.951,1.0	0.865,0.791	0.147	ENST00000258530	21	E19	1.SE.Event_on_Productive_form	Inclusion	CDS	141	3n
35724	ENSG00000235162	C12orf75	chr12	+	105759584	105759620	105742379	105742404	105760394	105760474	35724	292143	34,25	333236	15,15	186	150	9.92706e-05	0.010955	0.874,0.822	0.947,0.927	-0.089	ENST00000443585	6	E3	1.SE.Event_on_Productive_form	Exclusion	CDS	36	3n
40171	ENSG00000110200	ANAPC15	chr11	-	71822457	71822542	71822202	71822332	71823695	71823800	40171	98,45	26,16	129117	12,12	235	150	0.00010359	0.0113495	0.706,0.642	0.873,0.862	-0.194	ENST00000227618	6	E2	1.SE.Event_on_Productive_form	Exclusion	5UTR	85	not_3n
23885	ENSG00000112130	RNF8	chr6	+	37326958	37327118	37321754	37322051	37328221	37328350	23885	32,26	56,35	20,18	78,86	310	150	0.000104282	0.0114047	0.217,0.264	0.11,0.092	0.139	ENST00000373479	8	E1-E2	2.SE.Additional_Exon_to_Productive_form	Inclusion	CDS_wIniCodon-CDS	160	not_3n
13153	ENSG00000173898	SPTBN2	chr11	-	66476372	66476490	66475611	66475770	66478052	66478240	13153	148121	1,0	164224	6,11	268	150	0.000105222	0.01147	0.988,1.0	0.939,0.919	0.065	ENST00000533211	38	E11	1.SE.Event_on_Productive_form	Inclusion	CDS	118	not_3n
25007	ENSG00000132424	PNISR	chr6	-	99864224	99864304	99862447	99862566	99873090	99873146	25007	173132	70,44	239349	35,75	230	150	0.000120311	0.0127936	0.617,0.662	0.817,0.752	-0.145	ENST00000369239	12	E2	1.SE.Event_on_Productive_form	Exclusion	5UTR	80	not_3n
47016	ENSG00000116001	TIA1	chr2	-	70452459	70452525	70451685	70451761	70454866	70454954	47016	1,10	160,93	13,35	156169	216	150	0.000120649	0.0128039	0.004,0.069	0.055,0.126	-0.054	ENST00000433529	13	E6-E7	2.SE.Additional_Exon_to_Productive_form	Exclusion	CDS-CDS	66	3n
7896	ENSG00000099783	HNRNPM	chr19	+	8548041	8548095	8539050	8539128	8550486	8550532	7896	633436	346183	854952	266278	204	150	0.000121886	0.0128543	0.574,0.637	0.702,0.716	-0.104	ENST00000325495	16	E13	1.SE.Event_on_Productive_form	Exclusion	CDS	54	3n
21358	ENSG00000110844	PRPF40B	chr12	+	50028881	50029046	50028320	50028385	50029147	50029256	21358	29,19	0,0	24,36	4,3	315	150	0.000122094	0.0128543	1.0,1.0	0.741,0.851	0.204	ENST00000380281	25	E12	1.SE.Event_on_Productive_form	Inclusion	CDS	165	3n
31322	ENSG00000164211	STARD4	chr5	-	110837659	110837786	110835844	110836814	110842027	110842077	31322	226117	77,41	364319	66,53	277	150	0.000122601	0.0128543	0.614,0.607	0.749,0.765	-0.146	ENST00000296632	6	E4	1.SE.Event_on_Productive_form	Exclusion	CDS	127	not_3n
76160	ENSG00000173681	CXorf23	chrX	-	19953926	19954016	19947902	19948058	19955535	19955650	76160	17,15	2,4	16,19	0,0	240	150	0.000122341	0.0128543	0.842,0.701	1.0,1.0	-0.229	ENST00000379682	11	E9	1.SE.Event_on_Productive_form	Exclusion	CDS	90	3n
1910	ENSG00000265590	AP000275.65	chr21	-	33974581	33974677	33954509	33954725	33975470	33975602	1910	110,91	5,8	176171	2,1	246	150	0.000125159	0.0130186	0.931,0.874	0.982,0.991	-0.084	ENST00000431216	8	E6	1.SE.Event_on_Productive_form	Exclusion	CDS	96	3n
70995	ENSG00000070501	POLB	chr8	+	42196529	42196587	42195972	42196203	42202470	42202537	70995	84,52	173,93	125138	121148	208	150	0.000124912	0.0130186	0.259,0.287	0.427,0.402	-0.141	ENST00000265421	14	E2	1.SE.Event_on_Productive_form	Exclusion	CDS	58	not_3n
72344	ENSG00000116754	SRSF11	chr1	+	70697541	70697658	70694104	70694238	70697950	70698058	72344	95,72	247178	71,78	353354	267	150	0.000126598	0.0131377	0.178,0.185	0.102,0.11	0.075	ENST00000370950	13	E3-E4	2.SE.Additional_Exon_to_Productive_form	Inclusion	CDS-CDS	117	3n
18208	ENSG00000188647	PTAR1	chr9	-	72365696	72365866	72356431	72356774	72374768	72374858	18208	85,60	1,0	82,86	4,8	320	150	0.000128742	0.013225	0.976,1.0	0.906,0.834	0.118	ENST00000340434	8	E2	1.SE.Event_on_Productive_form	Inclusion	CDS	170	not_3n
52417	ENSG00000011485	PPP5C	chr19	+	46886667	46886733	46879709	46879831	46887036	46887135	52417	471301	49,19	509499	26,11	216	150	0.00013295	0.0135315	0.87,0.917	0.931,0.969	-0.056	ENST00000012443	13	E5	1.SE.Event_on_Productive_form	Exclusion	CDS	66	3n
13027	ENSG00000137501	SYTL2	chr11	-	85428525	85428769	85425455	85425550	85429832	85429886	13027	9,3	21,7	0,1	17,13	394	150	0.000135505	0.0137345	0.14,0.14	0.0,0.028	0.126	ENST00000528231	18	E9-E10	2.SE.Additional_Exon_to_Productive_form	Inclusion	CDS-CDS	244	not_3n
62616	ENSG00000132359	RAP1GAP2	chr17	+	2908662	2908734	2901514	2901670	2909248	2909335	62616	122,79	8,7	132137	0,3	222	150	0.000139919	0.0140186	0.912,0.884	1.0,0.969	-0.086	ENST00000254695	25	E15	1.SE.Event_on_Productive_form	Exclusion	CDS	72	3n
16529	ENSG00000159423	ALDH4A1	chr1	-	19212957	19213005	19211966	19212122	19215855	19215948	16529	39,29	5,3	62,41	0,0	198	150	0.000143042	0.0141847	0.855,0.88	1.0,1.0	-0.133	ENST00000375341	15	E4	1.SE.Event_on_Productive_form	Exclusion	CDS	48	3n
31471	ENSG00000118007	STAG1	chr3	-	136287606	136287703	136260960	136261037	136323150	136323315	31471	128,78	26,12	144163	9,9	247	150	0.000145097	0.0142561	0.749,0.798	0.907,0.917	-0.138	ENST00000383202	34	E5	1.SE.Event_on_Productive_form	Exclusion	CDS	97	not_3n
83358	ENSG00000074657	ZNF532	chr18	+	56621465	56621566	56620749	56621031	56646286	56646399	83358	2,1	82,45	14,8	86,79	251	150	0.000148675	0.014584	0.014,0.013	0.089,0.057	-0.059	ENST00000336078	11	E8-E9	2.SE.Additional_Exon_to_Productive_form	Exclusion	CDS-CDS	101	not_3n
14341	ENSG00000127989	MTERF	chr7	-	91509368	91509427	91502204	91504078	91509970	91509993	14341	42,34	5,4	30,34	0,0	209	150	0.000149258	0.0146177	0.858,0.859	1.0,1.0	-0.141	ENST00000351870	3	E2	1.SE.Event_on_Productive_form	Exclusion	CDS_wIniCodon	59	not_3n
40990	ENSG00000155744	FAM126B	chr2	-	201886781	201886837	201881713	201881893	201887553	201887607	40990	0,0	45,18	6,3	21,32	206	150	0.000159908	0.0154373	0.0,0.0	0.172,0.064	-0.118	ENST00000418596	12	E4-E5	2.SE.Additional_Exon_to_Productive_form	Exclusion	CDS-CDS	56	not_3n
11183	ENSG00000105137	SYDE1	chr19	+	15222442	15222603	15222123	15222250	15223156	15223382	11183	66,52	0,1	101,65	10,3	311	150	0.000161036	0.0154485	1.0,0.962	0.83,0.913	0.11	ENST00000342784	8	E6	1.SE.Event_on_Productive_form	Inclusion	CDS	161	not_3n
65791	ENSG00000241489	IDS	chrX	-	148568455	148568629	148564073	148564749	148571844	148571971	65791	197104	1,0	181135	5,8	324	150	0.000162927	0.0155806	0.989,1.0	0.944,0.887	0.079	ENST00000422081	9	E8	1.SE.Event_on_Productive_form	Inclusion	CDS	174	3n
57960	ENSG00000163719	MTMR14	chr3	+	9695304	9695453	9691116	9691426	9703950	9703969	57960	137,73	0,1	142136	10,4	299	150	0.0001652	0.0156263	1.0,0.973	0.877,0.945	0.075	ENST00000296003	19	E2	1.SE.Event_on_Productive_form	Inclusion	CDS	149	not_3n
65266	ENSG00000137073	UBAP2	chr9	-	33956076	33956144	33953282	33953472	33960823	33960876	65266	144,82	27,16	220273	14,21	218	150	0.000165064	0.0156263	0.786,0.779	0.915,0.899	-0.125	ENST00000379238	29	E11	1.SE.Event_on_Productive_form	Exclusion	CDS	68	not_3n
14573	ENSG00000130731	C16orf13	chr16	-	685611	685774	685280	685340	686093	686235	14573	315142	91,50	232255	140135	313	150	0.000165692	0.0156485	0.624,0.576	0.443,0.475	0.141	ENST00000301686	6	E2	1.SE.Event_on_Productive_form	Inclusion	CDS	163	not_3n
60364	ENSG00000139637	C12orf10	chr12	+	53696817	53696977	53693501	53694046	53699691	53699844	60364	456253	33,23	513512	12,21	310	150	0.000167687	0.0158124	0.87,0.842	0.954,0.922	-0.082	ENST00000267103	7	E3	1.SE.Event_on_Productive_form	Exclusion	CDS	160	not_3n
57970	ENSG00000163719	MTMR14	chr3	+	9731647	9731827	9730627	9730766	9739394	9739550	57970	43,34	3,4	60,61	0,0	330	150	0.00017094	0.0160694	0.867,0.794	1.0,1.0	-0.169	ENST00000296003	19	E17	1.SE.Event_on_Productive_form	Exclusion	CDS	180	3n
65162	ENSG00000103197	TSC2	chr16	+	2127598	2127727	2126491	2126586	2129032	2129197	65162	21,13	42,28	7,8	42,69	279	150	0.000171481	0.0160955	0.212,0.2	0.082,0.059	0.136	ENST00000219476	42	E26	1.SE.Event_on_Productive_form	Inclusion	CDS	129	3n
25330	ENSG00000163625	WDFY3	chr4	-	85729486	85729570	85724442	85724620	85731039	85731497	25330	0,2	24,9	6,10	13,23	234	150	0.000173181	0.0162051	0.0,0.125	0.228,0.218	-0.161	ENST00000295888	68	E15	1.SE.Event_on_Productive_form	Exclusion	CDS	84	3n
39564	ENSG00000113360	DROSHA	chr5	-	31531556	31531632	31530904	31531031	31532096	31532181	39564	231168	138,83	297368	91115	226	150	0.000174024	0.0162589	0.526,0.573	0.684,0.68	-0.133	ENST00000511367	35	E1-E2	2.SE.Additional_Exon_to_Productive_form	Exclusion	5UTR-5UTR	76	not_3n
49633	ENSG00000164933	SLC25A32	chr8	-	104417003	104417089	104415391	104415552	104419861	104420012	49633	288142	68,22	350318	37,26	236	150	0.000177216	0.0164417	0.729,0.804	0.857,0.886	-0.105	ENST00000297578	7	E3	1.SE.Event_on_Productive_form	Exclusion	CDS	86	not_3n
3930	ENSG00000135392	DNAJC14	chr12	-	56223272	56223420	56221035	56222498	56224479	56224565	3930	101,62	1,1	111124	8,10	298	150	0.000179307	0.0165747	0.981,0.969	0.875,0.862	0.106	ENST00000357606	8	E2	1.SE.Event_on_Productive_form	Inclusion	5UTR	148	not_3n
76772	ENSG00000151116	UEVLD	chr11	-	18596893	18596959	18591444	18591924	18600270	18600355	76772	79,36	4,11	93,79	1,2	216	150	0.000179893	0.0166036	0.932,0.694	0.985,0.965	-0.162	ENST00000396197	12	E3	1.SE.Event_on_Productive_form	Exclusion	CDS	66	3n
33158	ENSG00000183527	PSMG1	chr21	-	40551849	40551912	40550374	40550573	40552210	40552362	33158	530364	44,38	653643	24,32	213	150	0.000182432	0.0168125	0.895,0.871	0.95,0.934	-0.059	ENST00000331573	7	E4	1.SE.Event_on_Productive_form	Exclusion	CDS	63	3n
29791	ENSG00000090060	PAPOLA	chr14	+	97026985	97027048	97022511	97022750	97029155	97029230	29791	409250	40,29	626643	35,26	213	150	0.000184254	0.0169036	0.878,0.859	0.926,0.946	-0.067	ENST00000216277	22	E20	1.SE.Event_on_Productive_form	Exclusion	CDS	63	3n
34476	ENSG00000047849	MAP4	chr3	-	48019354	48019423	47969717	47969840	48040127	48040369	34476	647449	48,42	694822	33,27	219	150	0.000185335	0.0169585	0.902,0.88	0.935,0.954	-0.053	ENST00000360240	19	E3	1.SE.Event_on_Productive_form	Exclusion	CDS	69	3n
44931	ENSG00000225648	SBDSP1	chr7	+	72304343	72304508	72302181	72302378	72307155	72307280	44931	640363	55,19	642632	25,16	315	150	0.000185687	0.0169585	0.847,0.901	0.924,0.95	-0.063	ENST00000456312	5	E4	1.SE.Event_on_Productive_form	Exclusion		165	3n
50739	ENSG00000142166	IFNAR1	chr21	+	34715573	34715728	34713304	34713480	34715840	34715982	50739	249172	8,7	350332	3,1	305	150	0.000188042	0.0170799	0.939,0.924	0.983,0.994	-0.057	ENST00000270139	11	E4	1.SE.Event_on_Productive_form	Exclusion	CDS	155	not_3n
75488	ENSG00000198160	MIER1	chr1	+	67438579	67438674	67437337	67437419	67442277	67442405	75488	278156	10,9	255227	1,3	245	150	0.000189176	0.0171231	0.945,0.914	0.994,0.979	-0.057	ENST00000355356	13	E10	1.SE.Event_on_Productive_form	Exclusion	CDS	95	not_3n
18107	ENSG00000119772	DNMT3A	chr2	-	25462183	25462382	25461998	25462084	25463170	25463319	18107	13,5	21,15	2,2	16,35	349	150	0.000191124	0.0171972	0.21,0.125	0.051,0.024	0.13	ENST00000264709	23	E19-E20	2.SE.Additional_Exon_to_Productive_form	Inclusion	CDS-CDS	199	not_3n
52670	ENSG00000174851	YIF1A	chr11	-	66052851	66053007	66052050	66052437	66053171	66053229	52670	598384	18,10	531632	36,42	306	150	0.000192783	0.01727	0.942,0.95	0.878,0.881	0.067	ENST00000376901	8	E6	1.SE.Event_on_Productive_form	Inclusion	CDS	156	3n
71194	ENSG00000176142	TMEM39A	chr3	-	119154601	119154782	119153608	119153729	119155637	119155663	71194	22,18	47,30	16,6	64,69	331	150	0.000193236	0.0172851	0.175,0.214	0.102,0.038	0.125	ENST00000319172	9	E7-E8	2.SE.Additional_Exon_to_Productive_form	Inclusion	CDS-CDS	181	not_3n
16838	ENSG00000141252	VPS53	chr17	-	565048	565135	559077	559193	600657	600724	16838	58,39	16,13	102,95	6,11	237	150	0.000195658	0.0174506	0.696,0.655	0.915,0.845	-0.205	ENST00000571805	19	E5	1.SE.Event_on_Productive_form	Exclusion	CDS	87	3n
17352	ENSG00000090006	LTBP4	chr19	+	41117057	41117300	41116118	41116563	41117764	41117828	17352	160,97	11,7	177185	1,4	393	150	0.000195443	0.0174506	0.847,0.841	0.985,0.946	-0.122	ENST00000308370	34	E16	1.SE.Event_on_Productive_form	Exclusion	CDS	243	3n
41427	ENSG00000185515	BRCC3	chrX	+	154327589	154327664	154319058	154319114	154344331	154344458	41427	10,8	114,70	25,32	99106	225	150	0.000196623	0.0175109	0.055,0.071	0.144,0.168	-0.093	ENST00000369462	12	E8	1.SE.Event_on_Productive_form	Exclusion	CDS	75	3n
36114	ENSG00000109685	WHSC1	chr4	+	1944065	1944292	1941380	1941505	1952798	1952930	36114	98,64	107,73	80,63	138172	377	150	0.000197408	0.0175552	0.267,0.259	0.187,0.127	0.106	ENST00000382895	24	E11-E12	2.SE.Additional_Exon_to_Productive_form	Inclusion	CDS-CDS	227	not_3n
20734	ENSG00000108061	SHOC2	chr10	+	112723882	112724819	112679300	112679415	112745385	112745523	20734	816410	0,2	852791	9,9	1087	150	0.000199203	0.0176632	1.0,0.966	0.929,0.924	0.056	ENST00000369452	9	E2	1.SE.Event_on_Productive_form	Inclusion	CDS_wIniCodon	937	not_3n
20870	ENSG00000092531	SNAP23	chr15	+	42820459	42820618	42807434	42807552	42821872	42822002	20870	314228	3,3	305315	14,14	309	150	0.000205289	0.0181237	0.981,0.974	0.914,0.916	0.063	ENST00000249647	8	E6	1.SE.Event_on_Productive_form	Inclusion	CDS	159	3n
17606	ENSG00000183765	CHEK2	chr22	-	29115382	29115473	29107896	29108005	29120964	29121112	17606	44,32	0,1	75111	6,12	241	150	0.000207226	0.0182419	1.0,0.952	0.886,0.852	0.107	ENST00000405598	16	E6	1.SE.Event_on_Productive_form	Inclusion	CDS	91	not_3n
10732	ENSG00000186868	MAPT	chr17	+	44067243	44067441	44064405	44064461	44068825	44068952	10732	10,12	9,10	3,2	11,16	348	150	0.00020761	0.0182493	0.324,0.341	0.105,0.051	0.255	ENST00000262410	14	E8	1.SE.Event_on_Productive_form	Inclusion	CDS	198	3n
10507	ENSG00000181458	TMEM45A	chr3	+	100237920	100238160	100211494	100211772	100238305	100238452	10507	7,9	35,36	4,0	59,49	390	150	0.00020816	0.0182713	0.071,0.088	0.025,0.0	0.067	ENST00000403410	8	E2	1.SE.Event_on_Productive_form	Inclusion	5UTR	240	3n
4762	ENSG00000112511	PHF1	chr6	+	33381512	33381608	33381185	33381334	33381817	33381886	4762	47,20	1,0	62,37	8,4	246	150	0.000214313	0.0185685	0.966,1.0	0.825,0.849	0.146	ENST00000374516	15	E7	1.SE.Event_on_Productive_form	Inclusion	CDS	96	3n
13304	ENSG00000123130	ACOT9	chrX	-	23754035	23754133	23751288	23751334	23761241	23761390	13304	520300	41,21	612567	19,19	248	150	0.000214971	0.0185747	0.885,0.896	0.951,0.948	-0.059	ENST00000336430	15	E2	1.SE.Event_on_Productive_form	Exclusion	CDS	98	not_3n
56567	ENSG00000125746	EML2	chr19	-	46119718	46119816	46119059	46119147	46120022	46120111	56567	147,59	9,6	116102	22,26	248	150	0.000215807	0.0186044	0.908,0.856	0.761,0.704	0.15	ENST00000245925	19	E15	1.SE.Event_on_Productive_form	Inclusion	CDS	98	not_3n
52310	ENSG00000160404	TOR2A	chr9	-	130494842	130494970	130493802	130494557	130495663	130495839	52310	105,49	0,2	48,76	7,5	278	150	0.000216912	0.018663	1.0,0.93	0.787,0.891	0.126	ENST00000373284	5	E4	1.SE.Event_on_Productive_form	Inclusion	CDS	128	not_3n
54295	ENSG00000113456	RAD1	chr5	-	34913574	34913683	34911658	34911917	34914799	34915066	54295	386211	98,44	550446	64,62	259	150	0.000217713	0.0187055	0.695,0.735	0.833,0.806	-0.105	ENST00000382038	6	E3	1.SE.Event_on_Productive_form	Exclusion	CDS	109	not_3n
81293	ENSG00000162599	NFIA	chr1	+	61892136	61892228	61872233	61872399	61920974	61921159	81293	54,36	39,36	81,83	28,28	242	150	0.000218874	0.0187787	0.462,0.383	0.642,0.648	-0.223	ENST00000403491	11	E10	1.SE.Event_on_Productive_form	Exclusion	CDS	92	not_3n
48919	ENSG00000028203	VEZT	chr12	+	95617955	95618012	95611585	95611662	95645715	95645847	48919	0,1	97,42	11,5	75103	207	150	0.000222864	0.0190247	0.0,0.017	0.096,0.034	-0.057	ENST00000436874	12	E1-E2	2.SE.Additional_Exon_to_Productive_form	Exclusion	CDS_wIniCodon-CDS	57	3n
30932	ENSG00000028310	BRD9	chr5	-	868721	868919	865528	865696	870587	870668	30932	41,53	213118	28,60	344294	348	150	0.000226861	0.0191698	0.077,0.162	0.034,0.081	0.062	ENST00000467963	16	E14-E15	2.SE.Additional_Exon_to_Productive_form	Inclusion	CDS-CDS	198	3n
12876	ENSG00000118513	MYB	chr6	+	135518098	135518461	135516885	135517140	135520045	135520188	12876	9,8	11,4	2,1	8,14	513	150	0.000228668	0.0192467	0.193,0.369	0.068,0.02	0.237	ENST00000367814	15	E9-E10	2.SE.Additional_Exon_to_Productive_form	Inclusion	CDS-CDS	363	3n
34626	ENSG00000166016	ABTB2	chr11	-	34226090	34226237	34218871	34219085	34378247	34378802	34626	82,53	1,0	100,76	7,5	297	150	0.000228751	0.0192467	0.976,1.0	0.878,0.885	0.107	ENST00000435224	17	E2	1.SE.Event_on_Productive_form	Inclusion	CDS	147	3n
30935	ENSG00000028310	BRD9	chr5	-	869359	869509	865528	865696	870587	870690	30935	103116	213118	94111	344294	300	150	0.000230691	0.0193564	0.195,0.33	0.12,0.159	0.123	ENST00000467963	16	E14-E15	2.SE.Additional_Exon_to_Productive_form	Inclusion	CDS-CDS	150	3n
61389	ENSG00000156931	VPS8	chr3	+	184640216	184640271	184637914	184637986	184642649	184642769	61389	12,8	42,17	0,5	42,36	205	150	0.000232418	0.0194745	0.173,0.256	0.0,0.092	0.168	ENST00000437079	48	E29-E30	2.SE.Additional_Exon_to_Productive_form	Inclusion	CDS-CDS	55	not_3n
30154	ENSG00000100558	PLEK2	chr14	-	67859042	67859144	67857379	67857463	67859378	67859422	30154	493253	36,26	512464	25,10	252	150	0.000234905	0.0196262	0.891,0.853	0.924,0.965	-0.073	ENST00000216446	9	E6	1.SE.Event_on_Productive_form	Exclusion	CDS	102	3n
35142	ENSG00000119685	TTLL5	chr14	+	76175521	76175582	76173965	76174050	76184203	76184305	35142	2,0	63,39	7,7	40,56	211	150	0.000235195	0.0196262	0.022,0.0	0.111,0.082	-0.086	ENST00000298832	32	E9-E10	2.SE.Additional_Exon_to_Productive_form	Exclusion	CDS-CDS	61	not_3n
25604	ENSG00000107614	TRDMT1	chr10	-	17211308	17211538	17210839	17210916	17216549	17216659	25604	19,7	11,3	8,11	26,23	380	150	0.00024236	0.020032	0.405,0.479	0.108,0.159	0.308	ENST00000377799	11	E2-E3	2.SE.Additional_Exon_to_Productive_form	Inclusion	CDS-CDS	230	not_3n
51885	ENSG00000160796	NBEAL2	chr3	+	47048555	47048645	47047822	47047939	47048730	47048840	51885	80,73	6,6	91105	1,1	240	150	0.000243459	0.0200413	0.893,0.884	0.983,0.985	-0.095	ENST00000450053	54	E46	1.SE.Event_on_Productive_form	Exclusion	CDS	90	3n
75345	ENSG00000106609	TMEM248	chr7	+	66387135	66387233	66386218	66386448	66406834	66407011	75345	11,4	64,25	32,30	57,65	248	150	0.000244204	0.0200755	0.094,0.088	0.253,0.218	-0.144	ENST00000341567	7	E1-E2	2.SE.Additional_Exon_to_Productive_form	Exclusion	5UTR-CDS_wIniCodon	98	not_3n
10002	ENSG00000124151	NCOA3	chr20	+	46211926	46212005	46130600	46130763	46250972	46251074	10002	73,63	0,0	73103	5,6	229	150	0.000245006	0.0201143	1.0,1.0	0.905,0.918	0.089	ENST00000371998	23	E2	1.SE.Event_on_Productive_form	Inclusion	5UTR	79	not_3n
2100	ENSG00000198363	ASPH	chr8	-	62546241	62546286	62531536	62531578	62550505	62550545	2100	812491	90,50	820830	43,52	195	150	0.000251263	0.0205449	0.874,0.883	0.936,0.925	-0.052	ENST00000379454	25	E13	1.SE.Event_on_Productive_form	Exclusion	CDS	45	3n
80625	ENSG00000188517	COL25A1	chr4	-	109774057	109774081	109773391	109773436	109780811	109780889	80625	84,61	83,46	63,56	102112	174	150	0.000252091	0.020585	0.466,0.533	0.347,0.301	0.176	ENST00000399132	38	E25	1.SE.Event_on_Productive_form	Inclusion	CDS	24	3n
4931	ENSG00000152582	SPEF2	chr5	+	35644456	35644627	35641532	35641785	35646768	35646909	4931	23,15	0,0	17,9	4,1	321	150	0.000259066	0.0210417	1.0,1.0	0.665,0.808	0.263	ENST00000356031	37	E4	1.SE.Event_on_Productive_form	Inclusion	CDS	171	3n
78716	ENSG00000160447	PKN3	chr9	+	131475556	131475666	131475330	131475477	131475777	131475921	78716	146,75	0,0	134179	6,7	260	150	0.000259792	0.0210511	1.0,1.0	0.928,0.937	0.067	ENST00000291906	22	E8	1.SE.Event_on_Productive_form	Inclusion	CDS	110	not_3n
51170	ENSG00000029153	ARNTL2	chr12	+	27540160	27540253	27538413	27538493	27542111	27542229	51170	129,49	21,5	127,91	7,1	243	150	0.000265435	0.0214446	0.791,0.858	0.918,0.983	-0.126	ENST00000266503	17	E7	1.SE.Event_on_Productive_form	Exclusion	CDS	93	3n
64654	ENSG00000133703	KRAS	chr12	-	25380167	25380346	25378547	25378707	25398207	25398329	64654	218194	15,2	321331	1,4	329	150	0.000265908	0.0214544	0.869,0.978	0.993,0.974	-0.06	ENST00000256078	6	E3	1.SE.Event_on_Productive_form	Exclusion	CDS	179	not_3n
56307	ENSG00000184402	SS18L1	chr20	+	60729336	60729521	60718850	60718945	60733727	60733998	56307	74,44	27,12	47,52	37,45	335	150	0.000268624	0.0216448	0.551,0.621	0.363,0.341	0.234	ENST00000331758	11	E1-E2	2.SE.Additional_Exon_to_Productive_form	Inclusion	CDS_wIniCodon-CDS	185	not_3n
46053	ENSG00000114857	NKTR	chr3	+	42661507	42661535	42661155	42661200	42662920	42663008	46053	27,24	11,5	14,36	30,34	178	150	0.000270119	0.0217079	0.674,0.802	0.282,0.472	0.361	ENST00000232978	17	E5-E6	2.SE.Additional_Exon_to_Productive_form	Inclusion	CDS-CDS	28	not_3n
23597	ENSG00000162614	NEXN	chr1	+	78401507	78401729	78398732	78399164	78407707	78407893	23597	430194	5,7	504395	22,29	372	150	0.000271126	0.0217133	0.972,0.918	0.902,0.846	0.071	ENST00000334785	13	E11	1.SE.Event_on_Productive_form	Inclusion	CDS	222	3n
61718	ENSG00000130511	SSBP4	chr19	+	18538561	18538623	18538160	18538233	18538707	18538792	61718	210114	12,7	219259	3,3	212	150	0.000271618	0.0217137	0.925,0.92	0.981,0.984	-0.06	ENST00000270061	18	E3	1.SE.Event_on_Productive_form	Exclusion	CDS	62	not_3n
50182	ENSG00000100578	KIAA0586	chr14	+	58938916	58938997	58937330	58937441	58941324	58941515	50182	91,56	7,5	79105	1,1	231	150	0.000274295	0.0218132	0.894,0.879	0.981,0.986	-0.097	ENST00000556134	32	E19	1.SE.Event_on_Productive_form	Exclusion	CDS	81	3n
40644	ENSG00000214050	FBXO16	chr8	-	28331288	28331324	28321128	28321335	28340864	28340979	40644	19,8	1,5	23,25	0,0	186	150	0.000277408	0.0220033	0.939,0.563	1.0,1.0	-0.249	ENST00000380254	9	E3	1.SE.Event_on_Productive_form	Exclusion	CDS	36	3n
61710	ENSG00000155508	CNOT8	chr5	+	154250220	154250382	154244751	154244945	154251289	154251391	61710	418226	28,10	461469	11,8	312	150	0.000281934	0.0222944	0.878,0.916	0.953,0.966	-0.063	ENST00000517876	8	E5	1.SE.Event_on_Productive_form	Exclusion	CDS	162	3n
71005	ENSG00000070501	POLB	chr8	+	42211934	42212039	42210036	42210086	42213033	42213085	71005	44,26	250152	73,60	193193	255	150	0.00028898	0.0227435	0.094,0.091	0.182,0.155	-0.076	ENST00000265421	14	E6-E7	2.SE.Additional_Exon_to_Productive_form	Exclusion	CDS-CDS	105	3n
78652	ENSG00000075234	TTC38	chr22	+	46677867	46678048	46677495	46677615	46679869	46679929	78652	3,0	54,48	4,15	49,66	331	150	0.000290231	0.0227586	0.025,0.0	0.036,0.093	-0.052	ENST00000381031	14	E7-E8	2.SE.Additional_Exon_to_Productive_form	Exclusion	CDS-CDS	181	not_3n
59471	ENSG00000198000	NOL8	chr9	-	95082224	95082661	95081502	95081638	95083949	95084028	59471	69,53	97,57	73,72	172187	587	150	0.000294901	0.023031	0.154,0.192	0.098,0.09	0.079	ENST00000545558	17	E4-E5	2.SE.Additional_Exon_to_Productive_form	Inclusion	CDS-CDS	437	not_3n
67446	ENSG00000011132	APBA3	chr19	-	3753762	3753924	3752817	3752988	3754016	3754103	67446	84,48	0,0	75,76	1,8	312	150	0.000297704	0.0232202	1.0,1.0	0.973,0.82	0.104	ENST00000316757	11	E6	1.SE.Event_on_Productive_form	Inclusion	CDS	162	3n
79715	ENSG00000196236	XPNPEP3	chr22	+	41266051	41266143	41265002	41265119	41277773	41278181	79715	5,7	11,17	1,1	18,20	242	150	0.000299322	0.02331	0.22,0.203	0.033,0.03	0.18	ENST00000357137	10	E2-E3	2.SE.Additional_Exon_to_Productive_form	Inclusion	CDS-CDS	92	not_3n
37506	ENSG00000185324	CDK10	chr16	+	89753996	89754223	89753091	89753205	89755659	89755732	37506	4,7	42,23	17,11	23,17	377	150	0.0003016	0.023434	0.037,0.108	0.227,0.205	-0.144	ENST00000353379	13	E1-E2	2.SE.Additional_Exon_to_Productive_form	Exclusion	CDS_wIniCodon-CDS	227	not_3n
57845	ENSG00000169554	ZEB2	chr2	-	145182362	145182434	145162402	145162591	145187335	145187593	57845	20,16	0,0	20,17	2,4	222	150	0.000311445	0.0238342	1.0,1.0	0.871,0.742	0.194	ENST00000558170	10	E4	1.SE.Event_on_Productive_form	Inclusion	CDS	72	3n
77155	ENSG00000110046	ATG2A	chr11	-	64668355	64668564	64667965	64668101	64669433	64669648	77155	77,41	0,0	29,37	1,5	359	150	0.000317428	0.0241705	1.0,1.0	0.924,0.756	0.16	ENST00000377264	41	E30	1.SE.Event_on_Productive_form	Inclusion	CDS	209	not_3n
45462	ENSG00000168685	IL7R	chr5	+	35874550	35874644	35873302	35873750	35875613	35875623	45462	543299	62,33	604598	49,19	244	150	0.000318603	0.0242297	0.843,0.848	0.883,0.951	-0.072	ENST00000303115	8	E6	1.SE.Event_on_Productive_form	Exclusion	CDS	94	not_3n
3074	ENSG00000168890	TMEM150A	chr2	-	85827622	85827882	85827467	85827535	85828143	85828230	3074	9,7	30,14	2,1	29,23	410	150	0.000322752	0.0244233	0.099,0.155	0.025,0.016	0.106	ENST00000409668	7	E3-E4	2.SE.Additional_Exon_to_Productive_form	Inclusion	CDS-CDS	260	not_3n
67641	ENSG00000113240	CLK4	chr5	-	178046838	178047674	178045556	178045779	178050256	178050417	67641	69,23	126,79	86,60	79,85	986	150	0.000325735	0.0246184	0.077,0.042	0.142,0.097	-0.06	ENST00000316308	13	E2-E3	2.SE.Additional_Exon_to_Productive_form	Exclusion	CDS_wIniCodon-CDS	836	not_3n
60161	ENSG00000107104	KANK1	chr9	+	732377	732617	731157	731266	734747	734835	60161	14,19	0,0	13,23	3,2	390	150	0.000328541	0.0247997	1.0,1.0	0.625,0.816	0.28	ENST00000382303	16	E10	1.SE.Event_on_Productive_form	Inclusion	CDS	240	3n
56345	ENSG00000173715	C11orf80	chr11	+	66555630	66555740	66526513	66526567	66563751	66563835	56345	24,10	12,5	40,25	5,1	260	150	0.000335598	0.0252075	0.536,0.536	0.822,0.935	-0.343	ENST00000360962	17	E5	1.SE.Event_on_Productive_form	Exclusion	CDS	110	not_3n
11895	ENSG00000137500	CCDC90B	chr11	-	82996169	82996254	82991183	82991303	82996915	82997022	11895	4,3	90,39	18,12	68,75	235	150	0.000336072	0.0252121	0.028,0.047	0.145,0.093	-0.081	ENST00000529689	9	E1-E2	2.SE.Additional_Exon_to_Productive_form	Exclusion	CDS_wIniCodon-CDS	85	not_3n
78081	ENSG00000111788	RP11-22B23.1	chr12	+	9463736	9463886	9462934	9463037	9464145	9464214	78081	23,17	0,0	24,18	4,2	300	150	0.000337442	0.0252837	1.0,1.0	0.75,0.818	0.216	ENST00000341155	28	E22	1.SE.Event_on_Productive_form	Inclusion		150	3n
12383	ENSG00000122483	CCDC18	chr1	+	93735903	93736371	93730257	93730458	93744019	93744034	12383	127,74	18,14	95,76	45,25	618	150	0.000339308	0.0253922	0.631,0.562	0.339,0.425	0.215	ENST00000343253	29	E28	1.SE.Event_on_Productive_form	Inclusion	CDS	468	3n
25341	ENSG00000054118	THRAP3	chr1	+	36724982	36725085	36690016	36690106	36748133	36748285	25341	139,88	0,1	270311	16,6	253	150	0.000350591	0.0260129	1.0,0.981	0.909,0.968	0.052	ENST00000354618	12	E2	1.SE.Event_on_Productive_form	Inclusion	5UTR	103	not_3n
74210	ENSG00000171889	MIR31HG	chr9	-	21476897	21477034	21455640	21455943	21477167	21477291	74210	279136	28,11	217203	6,7	287	150	0.000357801	0.0264191	0.839,0.866	0.95,0.938	-0.091	ENST00000304425	4	E3	1.SE.Event_on_Productive_form	Exclusion		137	not_3n
5336	ENSG00000187583	PLEKHN1	chr1	+	908565	908706	908240	908390	908879	909020	5336	29,20	0,0	16,41	4,2	291	150	0.000358392	0.0264308	1.0,1.0	0.673,0.914	0.206	ENST00000379409	15	E11	1.SE.Event_on_Productive_form	Inclusion	CDS	141	3n
64528	ENSG00000138073	PREB	chr2	-	27355097	27355271	27354539	27354950	27355470	27355488	64528	318146	5,2	283239	15,14	324	150	0.000359814	0.0265036	0.967,0.971	0.897,0.888	0.076	ENST00000260643	9	E6	1.SE.Event_on_Productive_form	Inclusion	CDS	174	3n
75985	ENSG00000156170	NDUFAF6	chr8	+	96064401	96064458	96060684	96060786	96070036	96070164	75985	160,78	13,2	158194	2,2	207	150	0.000360554	0.0265158	0.899,0.966	0.983,0.986	-0.052	ENST00000396124	9	E8	1.SE.Event_on_Productive_form	Exclusion	CDS	57	3n
68392	ENSG00000188818	ZDHHC11	chr5	-	823503	823924	821975	822010	825278	825366	68392	249172	5,2	201209	11,15	571	150	0.000362828	0.0265969	0.929,0.958	0.828,0.785	0.137	ENST00000283441	13	E8-E9	2.SE.Additional_Exon_to_Productive_form	Inclusion	CDS-CDS	421	not_3n
58756	ENSG00000130997	POLN	chr4	-	2243246	2243517	2230825	2230970	2243777	2243848	58756	48,14	6,0	34,28	0,0	421	150	0.000378471	0.0274785	0.74,1.0	1.0,1.0	-0.13	ENST00000511885	26	E2	1.SE.Event_on_Productive_form	Exclusion	5UTR	271	not_3n
69220	ENSG00000135723	FHOD1	chr16	-	67265090	67265252	67264503	67264694	67265332	67265452	69220	227157	3,6	273291	22,20	312	150	0.000389031	0.0279243	0.973,0.926	0.856,0.875	0.084	ENST00000258201	22	E17	1.SE.Event_on_Productive_form	Inclusion	CDS	162	3n
34714	ENSG00000107651	SEC23IP	chr10	+	121657938	121658471	121652222	121652457	121662310	121662521	34714	461284	6,6	624677	2,1	683	150	0.000394793	0.0281607	0.944,0.912	0.986,0.993	-0.062	ENST00000369075	19	E2	1.SE.Event_on_Productive_form	Exclusion	CDS	533	not_3n
49996	ENSG00000203880	PCMTD2	chr20	+	62890119	62890235	62887196	62887223	62891294	62891625	49996	0,2	54,24	9,4	26,44	266	150	0.000396175	0.0282011	0.0,0.045	0.163,0.049	-0.084	ENST00000308824	6	E1-E2	2.SE.Additional_Exon_to_Productive_form	Exclusion	5UTR-CDS_wIniCodon	116	not_3n
35933	ENSG00000148341	SH3GLB2	chr9	-	131772948	131772972	131772398	131772488	131774514	131774577	35933	211121	106,42	211199	49,42	174	150	0.000404412	0.0284304	0.632,0.713	0.788,0.803	-0.123	ENST00000372564	11	E7	1.SE.Event_on_Productive_form	Exclusion	CDS	24	3n
70295	ENSG00000160256	FAM207A	chr21	+	46393111	46393180	46386948	46387096	46396594	46396888	70295	302188	44,25	299317	17,22	219	150	0.000415719	0.0289748	0.825,0.837	0.923,0.908	-0.085	ENST00000291634	6	E5	1.SE.Event_on_Productive_form	Exclusion	CDS	69	3n
30536	ENSG00000164073	MFSD8	chr4	-	128863199	128863313	128861007	128861152	128864906	128865147	30536	35,29	0,0	56,52	10,0	264	150	0.000420534	0.0292434	1.0,1.0	0.761,1.0	0.119	ENST00000296468	13	E6	1.SE.Event_on_Productive_form	Inclusion	CDS	114	3n
50058	ENSG00000141447	OSBPL1A	chr18	-	21761108	21761243	21759701	21759799	21776088	21776164	50058	81,53	1,1	119101	10,8	285	150	0.000424245	0.0293184	0.977,0.965	0.862,0.869	0.106	ENST00000319481	28	E19	1.SE.Event_on_Productive_form	Inclusion	CDS	135	3n
80942	ENSG00000198887	SMC5	chr9	+	72961520	72961565	72959059	72959185	72961981	72962077	80942	68,30	50,31	96,81	40,23	195	150	0.000424433	0.0293184	0.511,0.427	0.649,0.73	-0.221	ENST00000361138	25	E19	1.SE.Event_on_Productive_form	Exclusion	CDS	45	3n
45864	ENSG00000166783	KIAA0430	chr16	-	15718625	15718784	15716790	15716980	15718872	15719030	45864	34,33	0,0	50,67	5,3	309	150	0.000431968	0.029733	1.0,1.0	0.829,0.916	0.127	ENST00000396368	27	E10	1.SE.Event_on_Productive_form	Inclusion	CDS	159	3n
34456	ENSG00000072518	MARK2	chr11	+	63671457	63671619	63670532	63670630	63672257	63672515	34456	142,66	26,14	92,86	35,45	312	150	0.000435316	0.0298743	0.724,0.694	0.558,0.479	0.191	ENST00000402010	19	E15	1.SE.Event_on_Productive_form	Inclusion	CDS	162	3n
63427	ENSG00000140157	NIPA2	chr15	-	23019799	23019856	23014437	23014528	23021197	23021429	63427	268130	33,10	287259	10,12	207	150	0.000438769	0.0299725	0.855,0.904	0.954,0.94	-0.068	ENST00000337451	8	E5	1.SE.Event_on_Productive_form	Exclusion	CDS	57	3n
41694	ENSG00000053747	LAMA3	chr18	+	21355755	21355887	21353460	21353551	21357520	21357583	41694	32,24	5,2	50,45	1,0	282	150	0.000442235	0.0301333	0.773,0.865	0.964,1.0	-0.163	ENST00000313654	75	E10	1.SE.Event_on_Productive_form	Exclusion	CDS	132	3n
71892	ENSG00000143776	CDC42BPA	chr1	-	227441764	227441856	227400836	227400920	227504705	227504748	71892	93,79	13,10	139185	8,4	242	150	0.000442744	0.0301343	0.816,0.83	0.915,0.966	-0.118	ENST00000366765	37	E2	1.SE.Event_on_Productive_form	Exclusion	CDS	92	not_3n
23817	ENSG00000174842	GLMN	chr1	-	92762960	92763086	92756974	92757094	92763517	92763586	23817	130102	13,5	153245	2,5	276	150	0.000444029	0.030188	0.845,0.917	0.977,0.964	-0.089	ENST00000370360	19	E3	1.SE.Event_on_Productive_form	Exclusion	CDS	126	3n
19727	ENSG00000183495	EP400	chr12	+	132479411	132479501	132476717	132476775	132489621	132489729	19727	187155	13,6	208261	1,5	240	150	0.000446694	0.030302	0.9,0.942	0.992,0.97	-0.06	ENST00000333577	54	E13	1.SE.Event_on_Productive_form	Exclusion	CDS	90	3n
38962	ENSG00000188641	DPYD	chr1	-	97770814	97770934	97700407	97700550	97771732	97771853	38962	82,45	0,0	78103	4,6	270	150	0.000447696	0.030302	1.0,1.0	0.915,0.905	0.09	ENST00000370192	23	E18	1.SE.Event_on_Productive_form	Inclusion	CDS	120	3n
52611	ENSG00000151353	TMEM18	chr2	-	675757	676238	675509	675630	677288	677406	52611	123,52	85,40	67,77	103,98	631	150	0.000447448	0.030302	0.256,0.236	0.134,0.157	0.1	ENST00000281017	5	E1-E2	2.SE.Additional_Exon_to_Productive_form	Inclusion	CDS_wIniCodon-CDS	481	not_3n
42478	ENSG00000165480	SKA3	chr13	-	21746758	21746820	21746407	21746643	21750513	21750612	42478	167,77	87,48	141154	48,25	212	150	0.000449101	0.03034	0.576,0.532	0.675,0.813	-0.19	ENST00000314759	9	E2	1.SE.Event_on_Productive_form	Exclusion	CDS	62	not_3n
68287	ENSG00000141034	GID4	chr17	+	17965158	17965289	17962181	17962283	17968493	17968597	68287	55,31	7,1	67,54	1,0	281	150	0.000453359	0.0304485	0.807,0.943	0.973,1.0	-0.111	ENST00000268719	6	E5	1.SE.Event_on_Productive_form	Exclusion	CDS	131	not_3n
27304	ENSG00000188157	AGRN	chr1	+	976044	976260	970246	970704	976552	976777	27304	368218	16,8	338319	31,33	366	150	0.000458329	0.0306472	0.904,0.918	0.817,0.798	0.104	ENST00000379370	36	E4	1.SE.Event_on_Productive_form	Inclusion	CDS	216	3n
470	ENSG00000129518	EAPP	chr14	-	34998563	34998681	34993902	34994013	35002649	35002745	470	229147	12,11	279266	3,6	268	150	0.000464811	0.0309109	0.914,0.882	0.981,0.961	-0.073	ENST00000250454	6	E4	1.SE.Event_on_Productive_form	Exclusion	CDS	118	not_3n
41643	ENSG00000115464	USP34	chr2	-	61507378	61507483	61505522	61505578	61508224	61508274	41643	188173	12,5	312432	3,5	255	150	0.000468317	0.0310424	0.902,0.953	0.984,0.981	-0.055	ENST00000398571	80	E39	1.SE.Event_on_Productive_form	Exclusion	CDS	105	3n
18314	ENSG00000162971	TYW5	chr2	-	200801127	200801215	200800653	200800770	200803655	200803793	18314	112,56	7,4	116112	0,2	238	150	0.000478831	0.0315676	0.91,0.898	1.0,0.972	-0.082	ENST00000354611	8	E6	1.SE.Event_on_Productive_form	Exclusion	CDS	88	not_3n
56840	ENSG00000093144	ECHDC1	chr6	-	127637594	127637647	127635960	127636041	127648146	127648282	56840	319148	173112	392327	137124	203	150	0.000485813	0.0319243	0.577,0.494	0.679,0.661	-0.135	ENST00000531967	6	E4	1.SE.Event_on_Productive_form	Exclusion	CDS	53	not_3n
66546	ENSG00000164180	TMEM161B	chr5	-	87521585	87521683	87516379	87516536	87524261	87524345	66546	54,35	17,15	67,97	10,9	248	150	0.000489308	0.0320934	0.658,0.585	0.802,0.867	-0.213	ENST00000296595	12	E4	1.SE.Event_on_Productive_form	Exclusion	CDS	98	not_3n
65956	ENSG00000085224	ATRX	chrX	-	76972607	76972720	76954061	76954117	77041467	77041702	65956	120,45	0,0	114134	8,3	263	150	0.00050157	0.0326777	1.0,1.0	0.89,0.962	0.074	ENST00000373344	35	E2	1.SE.Event_on_Productive_form	Inclusion	CDS	113	not_3n
81145	ENSG00000148356	LRSAM1	chr9	+	130259531	130259613	130258242	130258374	130263288	130263333	81145	35,42	6,2	60,46	1,0	232	150	0.000501401	0.0326777	0.79,0.931	0.975,1.0	-0.127	ENST00000323301	25	E23	1.SE.Event_on_Productive_form	Exclusion	CDS	82	not_3n
24882	ENSG00000141084	RANBP10	chr16	-	67793475	67793635	67778190	67778358	67805936	67805989	24882	0,0	29,19	2,8	30,26	310	150	0.000504964	0.0328637	0.0,0.0	0.031,0.13	-0.081	ENST00000317506	14	E3-E4	2.SE.Additional_Exon_to_Productive_form	Exclusion	CDS-CDS	160	not_3n
16116	ENSG00000148516	ZEB1	chr10	+	31784707	31784767	31749965	31750166	31791275	31791334	16116	73,45	10,7	101117	1,6	210	150	0.000509678	0.0330748	0.839,0.821	0.986,0.933	-0.13	ENST00000320985	9	E3	1.SE.Event_on_Productive_form	Exclusion	CDS	60	3n
46935	ENSG00000185798	WDR53	chr3	-	196293747	196294178	196287866	196288362	196295389	196295510	46935	122,72	0,1	116122	5,5	581	150	0.000510314	0.0330748	1.0,0.949	0.857,0.863	0.114	ENST00000332629	4	E2	1.SE.Event_on_Productive_form	Inclusion	5UTR	431	not_3n
10795	ENSG00000133657	ATP13A3	chr3	-	194177822	194177903	194176621	194176691	194180199	194180270	10795	320173	76,34	427498	51,59	231	150	0.000516063	0.0332661	0.732,0.768	0.845,0.846	-0.095	ENST00000439040	33	E7	1.SE.Event_on_Productive_form	Exclusion	CDS	81	3n
47202	ENSG00000119720	NRDE2	chr14	-	90768117	90768147	90767582	90767716	90769063	90769181	47202	10,2	29,28	0,2	40,30	180	150	0.000529139	0.0338582	0.223,0.056	0.0,0.053	0.113	ENST00000354366	14	E6-E7	2.SE.Additional_Exon_to_Productive_form	Inclusion	CDS-CDS	30	3n
71686	ENSG00000123815	ADCK4	chr19	-	41209619	41209760	41209445	41209527	41211000	41211086	71686	83,33	8,4	91,92	1,2	291	150	0.000535549	0.034125	0.842,0.81	0.979,0.96	-0.143	ENST00000324464	15	E8	1.SE.Event_on_Productive_form	Exclusion	CDS	141	3n
5415	ENSG00000159079	C21orf59	chr21	-	33974581	33974677	33973976	33974283	33975470	33975602	5415	266209	21,11	417430	8,12	246	150	0.00053711	0.0341499	0.885,0.921	0.969,0.956	-0.059	ENST00000290155	7	E6	1.SE.Event_on_Productive_form	Exclusion	CDS	96	3n
8876	ENSG00000102125	TAZ	chrX	+	153642437	153642527	153641818	153641904	153647881	153647962	8876	17,8	25,21	39,30	21,20	240	150	0.000538406	0.0341499	0.298,0.192	0.537,0.484	-0.265	ENST00000299328	11	E5	1.SE.Event_on_Productive_form	Exclusion	CDS	90	3n
59350	ENSG00000170633	RNF34	chr12	+	121840544	121840610	121837921	121838021	121853961	121854180	59350	7,16	168,92	43,32	167177	216	150	0.00053986	0.0341499	0.028,0.108	0.152,0.112	-0.064	ENST00000361234	6	E1-E2	2.SE.Additional_Exon_to_Productive_form	Exclusion	CDS_wIniCodon-CDS	66	3n
47530	ENSG00000141720	PIP4K2B	chr17	-	36940495	36940592	36936704	36936857	36943075	36943173	47530	195125	27,12	240208	7,13	247	150	0.000542326	0.03427	0.814,0.863	0.954,0.907	-0.092	ENST00000269554	10	E3	1.SE.Event_on_Productive_form	Exclusion	CDS	97	not_3n
52668	ENSG00000118197	DDX59	chr1	-	200619552	200619804	200618201	200618354	200628154	200628244	52668	156,74	0,2	148129	6,8	402	150	0.000553908	0.0349032	1.0,0.932	0.902,0.857	0.087	ENST00000331314	8	E5	1.SE.Event_on_Productive_form	Inclusion	CDS	252	3n
73270	ENSG00000197548	ATG7	chr3	+	11323878	11324124	11314088	11314116	11340159	11340329	73270	24,20	22,18	8,12	26,32	396	150	0.000554065	0.0349032	0.292,0.296	0.104,0.124	0.18	ENST00000354449	19	E1-E2	2.SE.Additional_Exon_to_Productive_form	Inclusion	5UTR-CDS_wIniCodon	246	3n
68394	ENSG00000188818	ZDHHC11	chr5	-	823503	824208	821975	822010	825278	825366	68394	306209	5,2	251276	11,15	855	150	0.000562584	0.0352576	0.915,0.948	0.8,0.763	0.15	ENST00000283441	13	E8-E9	2.SE.Additional_Exon_to_Productive_form	Inclusion	CDS-CDS	705	3n
53710	ENSG00000151092	NGLY1	chr3	-	25773809	25773974	25770623	25770809	25775362	25775473	53710	219169	28,20	261240	55,71	315	150	0.000563727	0.0352929	0.788,0.801	0.693,0.617	0.139	ENST00000280700	12	E9	1.SE.Event_on_Productive_form	Inclusion	CDS	165	3n
53332	ENSG00000125844	RRBP1	chr20	-	17660643	17660720	17639240	17641173	17662672	17662705	53332	50,19	123,91	74,91	118140	227	150	0.00056679	0.0354119	0.212,0.121	0.293,0.3	-0.13	ENST00000377813	25	E2	1.SE.Event_on_Productive_form	Exclusion	5UTR	77	not_3n
11364	ENSG00000134283	PPHLN1	chr12	+	42778741	42778798	42768664	42768876	42781257	42781337	11364	277214	68,60	426415	53,69	207	150	0.000569737	0.0355232	0.747,0.721	0.853,0.813	-0.099	ENST00000395568	13	E6	1.SE.Event_on_Productive_form	Exclusion	CDS	57	3n
74366	ENSG00000206053	HN1L	chr16	+	1733509	1733593	1728277	1728357	1735439	1735588	74366	44,21	379217	76,77	344414	234	150	0.000588843	0.0364532	0.069,0.058	0.124,0.107	-0.052	ENST00000248098	5	E1-E2	2.SE.Additional_Exon_to_Productive_form	Exclusion	CDS_wIniCodon-CDS	84	3n
53553	ENSG00000183323	CCDC125	chr5	-	68588014	68588189	68581163	68581294	68590619	68590727	53553	39,27	1,0	26,58	3,6	325	150	0.000598203	0.0368455	0.947,1.0	0.8,0.817	0.165	ENST00000396496	12	E10	1.SE.Event_on_Productive_form	Inclusion	CDS	175	not_3n
15354	ENSG00000154114	TBCEL	chr11	+	120907213	120907321	120894821	120895000	120916382	120916532	15354	4,1	12,10	13,7	6,7	258	150	0.000612812	0.0375554	0.162,0.055	0.557,0.368	-0.354	ENST00000422003	8	E1-E2	2.SE.Additional_Exon_to_Productive_form	Exclusion	5UTR-CDS_wIniCodon	108	3n
11165	ENSG00000114388	NPRL2	chr3	-	50387095	50387264	50386816	50386925	50387361	50387453	11165	119,82	0,0	91118	4,5	319	150	0.000614945	0.0376482	1.0,1.0	0.915,0.917	0.084	ENST00000232501	11	E3	1.SE.Event_on_Productive_form	Inclusion	CDS	169	not_3n
5535	ENSG00000115657	ABCB6	chr2	-	220082391	220082529	220081373	220081554	220082846	220082912	5535	82,73	23,7	94,71	6,1	288	150	0.00062106	0.0378325	0.65,0.845	0.891,0.974	-0.185	ENST00000265316	19	E2	1.SE.Event_on_Productive_form	Exclusion	CDS	138	3n
2190	ENSG00000186318	BACE1	chr11	-	117164586	117164724	117163769	117163904	117165846	117166063	2190	137,74	4,5	128108	0,0	288	150	0.000628327	0.0381607	0.947,0.885	1.0,1.0	-0.084	ENST00000313005	9	E4	1.SE.Event_on_Productive_form	Exclusion	CDS	138	3n
75194	ENSG00000073921	PICALM	chr11	-	85687665	85687725	85685750	85685855	85692171	85692271	75194	540235	117,47	739503	94,58	210	150	0.000631905	0.0382812	0.767,0.781	0.849,0.861	-0.081	ENST00000393346	20	E18	1.SE.Event_on_Productive_form	Exclusion	CDS	60	3n
82149	ENSG00000107186	MPDZ	chr9	-	13122085	13122169	13121737	13121931	13123151	13123270	82149	24,13	10,8	41,50	6,4	234	150	0.000632197	0.0382812	0.606,0.51	0.814,0.889	-0.293	ENST00000319217	47	E37	1.SE.Event_on_Productive_form	Exclusion	CDS	84	3n
7644	ENSG00000064012	CASP8	chr2	+	202137620	202137665	202137360	202137499	202139611	202139676	7644	158,92	58,39	253226	56,41	195	150	0.000635209	0.0384254	0.677,0.645	0.777,0.809	-0.132	ENST00000358485	9	E5	1.SE.Event_on_Productive_form	Exclusion	CDS	45	3n
37668	ENSG00000023287	RB1CC1	chr8	-	53598496	53598716	53597958	53598080	53599412	53599527	37668	40,12	94,35	16,11	88,84	370	150	0.000644647	0.0387271	0.147,0.122	0.069,0.05	0.075	ENST00000025008	24	E2-E3	2.SE.Additional_Exon_to_Productive_form	Inclusion	5UTR-CDS_wIniCodon	220	not_3n
62933	ENSG00000167522	ANKRD11	chr16	-	89379724	89379997	89371613	89371752	89383340	89383486	62933	129,75	198135	72,72	198217	423	150	0.000648816	0.0389392	0.188,0.165	0.114,0.105	0.067	ENST00000301030	13	E3-E4	2.SE.Additional_Exon_to_Productive_form	Inclusion	CDS_wIniCodon-CDS	273	3n
47559	ENSG00000108296	CWC25	chr17	-	36966528	36966653	36965954	36966018	36966720	36966848	47559	23,13	48,27	4,20	73,74	275	150	0.000669148	0.0398065	0.207,0.208	0.029,0.128	0.129	ENST00000225428	10	E5-E6	2.SE.Additional_Exon_to_Productive_form	Inclusion	CDS-CDS	125	not_3n
54925	ENSG00000214827	MTCP1	chrX	-	154294180	154294332	154293893	154294064	154298968	154299501	54925	18,10	8,3	11,10	15,22	302	150	0.000673631	0.039995	0.528,0.623	0.267,0.184	0.35	ENST00000369476	5	E2	1.SE.Event_on_Productive_form	Inclusion	CDS_wIniCodon	152	not_3n
5600	ENSG00000111790	FGFR1OP2	chr12	+	27113447	27113561	27110533	27110676	27116274	27116388	5600	108,56	57,24	83,82	83,77	264	150	0.000675292	0.0400165	0.518,0.57	0.362,0.377	0.175	ENST00000229395	7	E5	1.SE.Event_on_Productive_form	Inclusion	CDS	114	3n
14910	ENSG00000166130	IKBIP	chr12	-	99028073	99028191	99007182	99008118	99038300	99038853	14910	941532	96,56	893879	130170	268	150	0.000675827	0.0400165	0.846,0.842	0.794,0.743	0.076	ENST00000342502	3	E2	1.SE.Event_on_Productive_form	Inclusion	CDS	118	not_3n
38065	ENSG00000142528	ZNF473	chr19	+	50534148	50534348	50529149	50529379	50542417	50542544	38065	56,37	4,4	37,64	1,0	350	150	0.000678931	0.0400598	0.857,0.799	0.941,1.0	-0.142	ENST00000595661	6	E3	1.SE.Event_on_Productive_form	Exclusion	CDS_wIniCodon	200	not_3n
19999	ENSG00000023228	NDUFS1	chr2	-	207017142	207017234	207014503	207014649	207018341	207018406	19999	626398	147,80	715856	98113	242	150	0.000685555	0.0402649	0.725,0.755	0.819,0.824	-0.081	ENST00000233190	19	E3	1.SE.Event_on_Productive_form	Exclusion	CDS	92	not_3n
24380	ENSG00000141384	TAF4B	chr18	+	23875158	23875278	23873389	23873495	23895192	23895362	24380	0,0	39,10	5,4	26,25	270	150	0.000685768	0.0402649	0.0,0.0	0.097,0.082	-0.089	ENST00000269142	15	E9-E10	2.SE.Additional_Exon_to_Productive_form	Exclusion	CDS-CDS	120	3n
71594	ENSG00000025434	NR1H3	chr11	+	47283097	47283277	47282791	47283000	47283469	47283525	71594	91,64	4,2	73,83	14,10	330	150	0.000686108	0.0402649	0.912,0.936	0.703,0.79	0.178	ENST00000467728	9	E5	1.SE.Event_on_Productive_form	Inclusion	CDS	180	3n
3241	ENSG00000197912	SPG7	chr16	+	89615387	89615744	89614410	89614521	89616901	89617017	3241	44,32	107,79	20,19	108104	507	150	0.000692821	0.0405806	0.108,0.107	0.052,0.051	0.056	ENST00000268704	17	E12-E13	2.SE.Additional_Exon_to_Productive_form	Inclusion	CDS-CDS	357	3n
62221	ENSG00000032444	PNPLA6	chr19	+	7606869	7606953	7606333	7606570	7607446	7607556	62221	125,63	8,4	76127	1,1	234	150	0.000692716	0.0405806	0.909,0.91	0.98,0.988	-0.075	ENST00000414982	34	E12	1.SE.Event_on_Productive_form	Exclusion	CDS	84	3n
83319	ENSG00000152359	POC5	chr5	-	75008431	75008490	75003308	75003700	75008678	75008776	83319	0,0	67,32	5,5	45,54	209	150	0.00070064	0.0409599	0.0,0.0	0.074,0.062	-0.068	ENST00000428202	12	E2-E3	2.SE.Additional_Exon_to_Productive_form	Exclusion	CDS_wIniCodon-CDS	59	not_3n
49993	ENSG00000175697	GPR156	chr3	-	119899971	119900208	119892158	119892317	119904145	119904241	49993	39,26	1,0	34,41	3,5	387	150	0.000702148	0.0410087	0.938,1.0	0.815,0.761	0.181	ENST00000464295	10	E8	1.SE.Event_on_Productive_form	Inclusion	CDS	237	3n
81462	ENSG00000110931	CAMKK2	chr12	-	121686408	121686537	121682942	121683043	121687589	121687677	81462	131,88	10,9	126108	22,35	279	150	0.000704301	0.0410557	0.876,0.84	0.755,0.624	0.168	ENST00000324774	17	E14	1.SE.Event_on_Productive_form	Inclusion	CDS	129	3n
51672	ENSG00000050748	MAPK9	chr5	-	179706795	179707036	179696279	179696409	179707439	179707581	51672	85,58	132,61	53,78	187144	391	150	0.000705871	0.0410686	0.198,0.267	0.098,0.172	0.098	ENST00000452135	12	E2-E3	2.SE.Additional_Exon_to_Productive_form	Inclusion	CDS_wIniCodon-CDS	241	not_3n
56113	ENSG00000152117	AC093838.4	chr2	+	132273174	132273320	132266109	132266181	132273886	132273931	56113	12,5	9,8	14,13	3,1	296	150	0.000732351	0.0422461	0.403,0.241	0.703,0.868	-0.463	ENST00000438378	18	E11	1.SE.Event_on_Productive_form	Exclusion		146	not_3n
82889	ENSG00000146776	ATXN7L1	chr7	-	105516257	105516326	105428568	105429154	105516823	105517020	82889	49,39	6,3	42,45	1,0	219	150	0.000737317	0.0424121	0.848,0.899	0.966,1.0	-0.11	ENST00000419735	12	E2	1.SE.Event_on_Productive_form	Exclusion	CDS	69	3n
18231	ENSG00000162929	KIAA1841	chr2	+	61300592	61300686	61298740	61298927	61304054	61304293	18231	93,36	7,9	96,68	2,2	244	150	0.000739223	0.0424416	0.891,0.711	0.967,0.954	-0.159	ENST00000402291	22	E5	1.SE.Event_on_Productive_form	Exclusion	CDS	94	not_3n
60043	ENSG00000103335	PIEZO1	chr16	-	88803046	88803147	88802555	88802816	88803966	88804054	60043	259179	3,4	194316	14,14	251	150	0.00074158	0.0425368	0.981,0.964	0.892,0.931	0.061	ENST00000301015	51	E11	1.SE.Event_on_Productive_form	Inclusion	CDS	101	not_3n
40123	ENSG00000111731	C2CD5	chr12	-	22671973	22672173	22671029	22671071	22676359	22676558	40123	18,10	61,21	8,5	66,60	350	150	0.000747048	0.0427298	0.112,0.169	0.049,0.034	0.099	ENST00000333957	25	E7-E8	2.SE.Additional_Exon_to_Productive_form	Inclusion	CDS-CDS	200	not_3n
9324	ENSG00000104218	CSPP1	chr8	+	68085003	68085208	68084746	68084790	68087530	68087671	9324	26,28	67,37	11,14	59,68	355	150	0.000757209	0.0432258	0.141,0.242	0.073,0.08	0.115	ENST00000262210	29	E23-E24	2.SE.Additional_Exon_to_Productive_form	Inclusion	CDS-CDS	205	not_3n
48010	ENSG00000129646	QRICH2	chr17	-	74273243	74273391	74272760	74272848	74274069	74274270	48010	20,12	4,2	24,21	1,0	298	150	0.00076042	0.0432509	0.716,0.751	0.924,1.0	-0.228	ENST00000262765	19	E16	1.SE.Event_on_Productive_form	Exclusion	CDS	148	not_3n
71228	ENSG00000215114	UBXN2B	chr8	+	59347416	59347507	59346953	59347063	59352191	59352329	71228	4,3	79,26	13,15	50,64	241	150	0.000762786	0.043345	0.031,0.067	0.139,0.127	-0.084	ENST00000399598	8	E5-E6	2.SE.Additional_Exon_to_Productive_form	Exclusion	CDS-CDS	91	not_3n
11440	ENSG00000133816	MICAL2	chr11	+	12231043	12231145	12229271	12229686	12234801	12234957	11440	174136	1,0	154207	6,7	252	150	0.000775384	0.0437751	0.99,1.0	0.939,0.946	0.053	ENST00000256194	28	E6	1.SE.Event_on_Productive_form	Inclusion	CDS	102	3n
28413	ENSG00000110075	PPP6R3	chr11	+	68305126	68305359	68286968	68287119	68312305	68312492	28413	522346	64,44	819796	54,58	383	150	0.000779881	0.0439475	0.762,0.755	0.856,0.843	-0.091	ENST00000393800	24	E3	1.SE.Event_on_Productive_form	Exclusion	CDS_wIniCodon	233	not_3n
30942	ENSG00000028310	BRD9	chr5	-	883465	883565	881221	881297	884052	884185	30942	42,36	160,87	36,48	298228	250	150	0.000779269	0.0439475	0.136,0.199	0.068,0.112	0.078	ENST00000467963	16	E8-E9	2.SE.Additional_Exon_to_Productive_form	Inclusion	CDS-CDS	100	not_3n
30057	ENSG00000132881	RSG1	chr1	-	16559387	16559512	16559004	16559141	16560106	16560259	30057	22,10	6,4	11,9	11,19	275	150	0.000785673	0.0441514	0.667,0.577	0.353,0.205	0.343	ENST00000375599	5	E3	1.SE.Event_on_Productive_form	Inclusion	CDS	125	not_3n
75624	ENSG00000105976	MET	chr7	+	116335803	116335853	116312443	116312631	116339124	116339653	75624	25,13	234109	39,45	203156	200	150	0.000790277	0.0443283	0.074,0.082	0.126,0.178	-0.074	ENST00000397752	21	E1-E2	2.SE.Additional_Exon_to_Productive_form	Exclusion	5UTR-CDS_wIniCodon	50	not_3n
51066	ENSG00000160352	ZNF714	chr19	+	21266783	21266875	21264979	21265154	21280990	21281117	51066	18,11	0,0	27,45	5,2	242	150	0.000796516	0.0445143	1.0,1.0	0.77,0.933	0.148	ENST00000596143	5	E2	1.SE.Event_on_Productive_form	Inclusion	5UTR	92	not_3n
54511	ENSG00000075292	ZNF638	chr2	+	71655676	71655781	71653589	71654544	71658456	71658558	54511	347195	57,36	337352	33,28	255	150	0.000797549	0.0445311	0.782,0.761	0.857,0.881	-0.097	ENST00000409544	28	E25	1.SE.Event_on_Productive_form	Exclusion	CDS	105	3n
20728	ENSG00000099968	BCL2L13	chr22	+	18178906	18178976	18171751	18171908	18185008	18185152	20728	102,41	24,14	88110	9,10	220	150	0.000799076	0.0445755	0.743,0.666	0.87,0.882	-0.171	ENST00000317582	7	E5	1.SE.Event_on_Productive_form	Exclusion	CDS	70	not_3n
31326	ENSG00000164211	STARD4	chr5	-	110843026	110843140	110841913	110842077	110848082	110848169	31326	186114	60,35	350285	59,48	264	150	0.000809551	0.0448315	0.638,0.649	0.771,0.771	-0.128	ENST00000296632	6	E2	1.SE.Event_on_Productive_form	Exclusion	CDS_wIniCodon	114	3n
46411	ENSG00000258941	RP11-407N17.3	chr14	+	39760222	39760300	39748652	39748741	39762474	39762585	46411	177110	7,6	199184	2,1	228	150	0.000816332	0.0450771	0.943,0.923	0.985,0.992	-0.055	ENST00000553728	28	E9	1.SE.Event_on_Productive_form	Exclusion	CDS	78	3n
23593	ENSG00000162614	NEXN	chr1	+	78390872	78390914	78383809	78383958	78392098	78392296	23593	158,89	84,52	195181	67,47	192	150	0.000836329	0.0458107	0.595,0.572	0.695,0.751	-0.14	ENST00000334785	13	E6	1.SE.Event_on_Productive_form	Exclusion	CDS	42	3n
35073	ENSG00000197208	SLC22A4	chr5	+	131647853	131647957	131630135	131630702	131649306	131649461	35073	29,15	5,4	38,31	2,0	254	150	0.000836793	0.0458107	0.774,0.689	0.918,1.0	-0.228	ENST00000200652	10	E2	1.SE.Event_on_Productive_form	Exclusion	CDS	104	not_3n
70661	ENSG00000184787	UBE2G2	chr21	-	46194481	46194656	46193462	46193602	46197213	46197332	70661	28,36	88,49	20,32	119144	325	150	0.000838514	0.0458107	0.128,0.253	0.072,0.093	0.108	ENST00000345496	6	E4-E5	2.SE.Additional_Exon_to_Productive_form	Inclusion	CDS-CDS	175	not_3n
78122	ENSG00000163607	GTPBP8	chr3	+	112711872	112711971	112709764	112710182	112713981	112714112	78122	143,73	25,14	201177	18,9	249	150	0.000838324	0.0458107	0.775,0.759	0.871,0.922	-0.13	ENST00000383678	6	E2	1.SE.Event_on_Productive_form	Exclusion	CDS	99	3n
29526	ENSG00000138646	HERC5	chr4	+	89391764	89391824	89390307	89390411	89393559	89393653	29526	157,78	9,5	145122	0,3	210	150	0.000841728	0.0458685	0.926,0.918	1.0,0.967	-0.061	ENST00000264350	23	E10	1.SE.Event_on_Productive_form	Exclusion	CDS	60	3n
93	ENSG00000167110	GOLGA2	chr9	-	131029472	131029553	131028565	131028604	131029736	131029796	93	90,65	69,35	68,86	100101	231	150	0.00084865	0.0461574	0.459,0.547	0.306,0.356	0.172	ENST00000421699	26	E7	1.SE.Event_on_Productive_form	Inclusion	CDS	81	3n
29740	ENSG00000100503	NIN	chr14	-	51223209	51225348	51221459	51221585	51226574	51227077	29740	170163	30,18	106175	36,52	2289	150	0.000864811	0.046869	0.271,0.372	0.162,0.181	0.15	ENST00000382041	30	E18	1.SE.Event_on_Productive_form	Inclusion	CDS	2139	3n
5361	ENSG00000153317	ASAP1	chr8	-	131370262	131370389	131249167	131249240	131414130	131414216	5361	98,94	17,9	133190	10,3	277	150	0.000865953	0.0468892	0.757,0.85	0.878,0.972	-0.122	ENST00000357668	29	E2	1.SE.Event_on_Productive_form	Exclusion	CDS	127	not_3n
58819	ENSG00000172667	ZMAT3	chr3	-	178789114	178789235	178785270	178785597	178789382	178790003	58819	21,7	6,5	8,8	17,18	271	150	0.000871001	0.046979	0.66,0.437	0.207,0.197	0.346	ENST00000311417	6	E1-E2	2.SE.Additional_Exon_to_Productive_form	Inclusion	5UTR-CDS_wIniCodon	121	not_3n
68280	ENSG00000150093	ITGB1	chr10	-	33242520	33242737	33224419	33224486	33246686	33246822	68280	164,63	61,28	105100	89,65	367	150	0.000876488	0.0471246	0.524,0.479	0.325,0.386	0.146	ENST00000396033	16	E1-E2	2.SE.Additional_Exon_to_Productive_form	Inclusion	5UTR-CDS_wIniCodon	217	not_3n
36113	ENSG00000109685	WHSC1	chr4	+	1944065	1944159	1941380	1941505	1952798	1952930	36113	56,21	107,73	33,26	138172	244	150	0.000877441	0.0471342	0.243,0.15	0.128,0.085	0.09	ENST00000382895	24	E11-E12	2.SE.Additional_Exon_to_Productive_form	Inclusion	CDS-CDS	94	not_3n
48161	ENSG00000079691	LRRC16A	chr6	+	25482484	25482571	25472654	25472749	25488709	25488813	48161	60,38	6,2	56,77	0,1	237	150	0.000886238	0.0474811	0.864,0.923	1.0,0.98	-0.097	ENST00000329474	37	E12	1.SE.Event_on_Productive_form	Exclusion	CDS	87	3n
65151	ENSG00000109184	DCUN1D4	chr4	+	52777235	52777340	52765435	52765544	52779455	52779558	65151	127,69	79,48	188142	51,58	255	150	0.000888019	0.0474844	0.486,0.458	0.684,0.59	-0.165	ENST00000334635	11	E9	1.SE.Event_on_Productive_form	Exclusion	CDS	105	3n
40812	ENSG00000154845	PPP4R1	chr18	-	9562919	9563044	9561977	9562073	9563375	9563548	40812	25,19	243120	52,52	218206	275	150	0.0008945	0.0476555	0.053,0.079	0.115,0.121	-0.052	ENST00000400556	20	E12-E13	2.SE.Additional_Exon_to_Productive_form	Exclusion	CDS-CDS	125	not_3n
18114	ENSG00000185090	MANEAL	chr1	+	38262415	38262492	38261408	38261518	38265238	38266120	18114	31,21	6,3	41,44	0,2	227	150	0.00090513	0.0480705	0.773,0.822	1.0,0.936	-0.17	ENST00000373045	4	E3	1.SE.Event_on_Productive_form	Exclusion	CDS	77	not_3n
42983	ENSG00000144451	SPAG16	chr2	+	214174782	214174901	214161985	214162081	214181942	214182080	42983	121,67	2,0	130123	5,9	269	150	0.000906339	0.0480928	0.971,1.0	0.935,0.884	0.076	ENST00000331683	16	E4	1.SE.Event_on_Productive_form	Inclusion	CDS	119	not_3n
77967	ENSG00000164236	ANKRD33B	chr5	+	10638139	10638280	10618444	10618574	10649377	10649736	77967	19,16	4,1	28,25	0,0	291	150	0.00091034	0.0481985	0.71,0.892	1.0,1.0	-0.199	ENST00000296657	4	E3	1.SE.Event_on_Productive_form	Exclusion	CDS	141	3n
1288	ENSG00000273217	CTC-432M15.3	chr5	-	130928075	130928159	130897670	130897740	130938963	130939020	1288	32,25	3,3	45,31	0,0	234	150	0.000915626	0.0483749	0.872,0.842	1.0,1.0	-0.143	ENST00000514667	29	E5	1.SE.Event_on_Productive_form	Exclusion	CDS	84	3n
68547	ENSG00000019144	PHLDB1	chr11	+	118502875	118503013	118502629	118502770	118506110	118506266	68547	86,44	2,0	111,96	6,10	288	150	0.000933296	0.0490532	0.957,1.0	0.906,0.833	0.109	ENST00000361417	24	E10	1.SE.Event_on_Productive_form	Inclusion	CDS	138	3n
63039	ENSG00000142949	PTPRF	chr1	+	44063418	44063724	44058127	44058272	44064390	44064584	63039	670533	8,12	662924	42,21	456	150	0.00094334	0.0494957	0.965,0.936	0.838,0.935	0.064	ENST00000359947	34	E12	1.SE.Event_on_Productive_form	Inclusion	CDS	306	3n
23253	ENSG00000162734	PEA15	chr1	+	160178253	160178455	160176922	160177027	160181332	160181506	23253	31,20	11,9	25,15	25,24	352	150	0.000945408	0.0495189	0.546,0.486	0.299,0.21	0.262	ENST00000368076	6	E3	1.SE.Event_on_Productive_form	Inclusion	CDS_wIniCodon	202	not_3n
510	ENSG00000122643	NT5C3A	chr7	-	33075545	33075600	33066428	33066527	33102179	33102408	510	90,58	171104	131142	142152	205	150	0.000949969	0.0496724	0.278,0.29	0.403,0.406	-0.12	ENST00000242210	9	E1-E2	2.SE.Additional_Exon_to_Productive_form	Exclusion	CDS_wIniCodon-CDS	55	not_3n
6088	ENSG00000186638	KIF24	chr9	-	34290171	34290387	34286614	34286702	34297014	34297112	6088	39,22	0,0	41,33	4,2	366	150	0.000970715	0.050411	1.0,1.0	0.808,0.871	0.16	ENST00000379166	13	E5	1.SE.Event_on_Productive_form	Inclusion	CDS	216	3n
15175	ENSG00000140396	NCOA2	chr8	-	71056876	71057083	71053418	71053634	71060507	71060718	15175	64,29	2,4	73,72	0,0	357	150	0.000970439	0.050411	0.931,0.753	1.0,1.0	-0.158	ENST00000452400	23	E13	1.SE.Event_on_Productive_form	Exclusion	CDS	207	3n
15517	ENSG00000085998	POMGNT1	chr1	-	46660224	46660323	46659945	46660073	46660515	46660633	15517	169135	17,10	235215	5,8	249	150	0.000975578	0.0504913	0.857,0.891	0.966,0.942	-0.08	ENST00000371984	22	E8	1.SE.Event_on_Productive_form	Exclusion	CDS	99	3n
59728	ENSG00000115183	TANC1	chr2	+	160025760	160025883	160019793	160020057	160027034	160027316	59728	59,57	0,0	73,63	5,3	273	150	0.000978976	0.05056	1.0,1.0	0.889,0.92	0.095	ENST00000263635	27	E9	1.SE.Event_on_Productive_form	Inclusion	CDS	123	3n
40687	ENSG00000159658	EFCAB14	chr1	-	47154024	47154216	47152455	47152542	47155258	47155363	40687	461273	41,20	430406	53,84	342	150	0.000989195	0.0508817	0.831,0.857	0.781,0.679	0.114	ENST00000371933	11	E7	1.SE.Event_on_Productive_form	Inclusion	CDS	192	3n
18633	ENSG00000161040	FBXL13	chr7	-	102524660	102524759	102524014	102524132	102553532	102553662	18633	19,15	5,2	19,11	1,0	249	150	0.000995836	0.0510611	0.696,0.819	0.92,1.0	-0.203	ENST00000313221	20	E12	1.SE.Event_on_Productive_form	Exclusion	CDS	99	3n
30775	ENSG00000099834	CDHR5	chr11	-	618598	619180	617953	618111	619305	619390	30775	19,10	0,0	21,22	2,2	732	150	0.000996645	0.0510611	1.0,1.0	0.683,0.693	0.312	ENST00000358353	16	E14	1.SE.Event_on_Productive_form	Inclusion	CDS	582	3n
79842	ENSG00000112078	KCTD20	chr6	+	36411194	36411307	36410793	36410888	36437828	36438034	79842	3,1	67,35	5,16	59,66	263	150	0.000997664	0.0510638	0.025,0.016	0.046,0.121	-0.063	ENST00000373731	8	E1-E2	2.SE.Additional_Exon_to_Productive_form	Exclusion	5UTR-CDS_wIniCodon	113	not_3n
43275	ENSG00000023330	ALAS1	chr3	+	52232687	52232864	52232109	52232271	52233236	52233456	43275	39,32	8,9	22,23	16,18	327	150	0.00100222	0.051209	0.691,0.62	0.387,0.37	0.277	ENST00000394965	12	E2	1.SE.Event_on_Productive_form	Inclusion	5UTR	177	3n
44408	ENSG00000100099	HPS4	chr22	-	26862016	26862070	26861420	26861517	26862191	26862228	44408	12,8	4,5	3,10	14,18	204	150	0.00101406	0.0516493	0.688,0.541	0.136,0.29	0.402	ENST00000398145	14	E9-E10	2.SE.Additional_Exon_to_Productive_form	Inclusion	CDS-CDS	54	3n
72858	ENSG00000139645	ANKRD52	chr12	-	56649567	56649768	56648648	56648736	56650798	56650852	72858	211184	1,1	208275	9,5	351	150	0.00102277	0.0520059	0.989,0.987	0.908,0.959	0.054	ENST00000267116	28	E5	1.SE.Event_on_Productive_form	Inclusion	CDS	201	3n
37974	ENSG00000161179	YDJC	chr22	-	21983890	21984050	21983298	21983696	21984139	21984303	37974	262172	4,2	257254	9,16	310	150	0.00103373	0.0524318	0.969,0.977	0.933,0.885	0.064	ENST00000292778	5	E2	1.SE.Event_on_Productive_form	Inclusion	CDS	160	not_3n
34300	ENSG00000110025	SNX15	chr11	+	64806043	64806301	64802991	64803135	64807157	64808044	34300	197,89	0,2	164179	9,4	408	150	0.00103964	0.0526872	1.0,0.942	0.87,0.943	0.065	ENST00000377244	8	E7	1.SE.Event_on_Productive_form	Inclusion	CDS	258	3n
72595	ENSG00000136504	KAT7	chr17	+	47886480	47886570	47882724	47882807	47888837	47888936	72595	160,73	64,31	157160	34,32	240	150	0.00105433	0.0530351	0.61,0.595	0.743,0.758	-0.148	ENST00000259021	15	E6	1.SE.Event_on_Productive_form	Exclusion	CDS	90	3n
58220	ENSG00000139496	NUPL1	chr13	+	25911073	25911172	25905494	25905696	25912773	25912869	58220	140,85	12,10	193213	5,7	249	150	0.00106493	0.0534627	0.875,0.837	0.959,0.948	-0.098	ENST00000381736	16	E14	1.SE.Event_on_Productive_form	Exclusion	CDS	99	3n
22544	ENSG00000172840	PDP2	chr16	+	66916917	66917005	66914421	66914543	66918133	66918497	22544	1,0	17,12	3,7	21,22	238	150	0.00108392	0.054033	0.036,0.0	0.083,0.167	-0.107	ENST00000311765	2	E1-E2	2.SE.Additional_Exon_to_Productive_form	Exclusion	5UTR-CDS_wIniCodon_wTerCodon	88	not_3n
5071	ENSG00000132436	FIGNL1	chr7	-	50515665	50515753	50514678	50514995	50515878	50515987	5071	5,9	127,48	17,15	79,51	238	150	0.00108495	0.0540402	0.024,0.106	0.119,0.156	-0.073	ENST00000419119	2	E1-E2	2.SE.Additional_Exon_to_Productive_form	Exclusion	5UTR-CDS_wIniCodon_wTerCodon	88	not_3n
55391	ENSG00000144395	CCDC150	chr2	+	197593916	197594111	197590696	197590823	197594516	197594585	55391	44,33	2,1	40,43	8,8	345	150	0.00108995	0.0542001	0.905,0.935	0.685,0.7	0.228	ENST00000389175	28	E23	1.SE.Event_on_Productive_form	Inclusion	CDS	195	3n
73474	ENSG00000010404	IDS	chrX	-	148583604	148583707	148582479	148582568	148584841	148585019	73474	5,2	125,49	19,10	98117	253	150	0.00109323	0.054291	0.023,0.024	0.103,0.048	-0.052	ENST00000340855	9	E3-E4	2.SE.Additional_Exon_to_Productive_form	Exclusion	CDS-CDS	103	not_3n
22091	ENSG00000106404	CLDN15	chr7	-	100877153	100877397	100876113	100876195	100877558	100877723	22091	1,2	16,12	4,7	8,5	394	150	0.00110401	0.0546763	0.023,0.06	0.16,0.348	-0.213	ENST00000401528	6	E3-E4	2.SE.Additional_Exon_to_Productive_form	Exclusion	CDS-CDS	244	not_3n
78663	ENSG00000175662	TOM1L2	chr17	-	17786018	17786177	17782940	17783057	17787947	17788082	78663	61,28	0,0	55,56	2,5	309	150	0.00110652	0.0546787	1.0,1.0	0.93,0.845	0.113	ENST00000379504	15	E6	1.SE.Event_on_Productive_form	Inclusion	CDS	159	3n
27715	ENSG00000048991	R3HDM1	chr2	+	136373721	136373763	136362375	136362586	136374237	136374327	27715	1,0	20,18	3,7	21,33	192	150	0.00111412	0.0548608	0.038,0.0	0.1,0.142	-0.102	ENST00000264160	26	E4	1.SE.Event_on_Productive_form	Exclusion	CDS	42	3n
72748	ENSG00000118961	C2orf43	chr2	-	21001069	21001225	20990014	20990158	21022796	21022830	72748	25,22	1,0	39,35	7,2	306	150	0.00114368	0.0558556	0.925,1.0	0.732,0.896	0.148	ENST00000237822	7	E2	1.SE.Event_on_Productive_form	Inclusion	CDS_wIniCodon	156	3n
73219	ENSG00000168071	CCDC88B	chr11	+	64121475	64121642	64121186	64121285	64122665	64122872	73219	17,24	1,4	20,30	0,0	317	150	0.00114433	0.0558556	0.889,0.74	1.0,1.0	-0.185	ENST00000356786	27	E24	1.SE.Event_on_Productive_form	Exclusion	CDS	167	not_3n
6390	ENSG00000126581	BECN1	chr17	-	40963672	40963815	40962151	40962946	40965965	40966026	6390	242148	35,17	270272	17,15	293	150	0.00115244	0.0562067	0.78,0.817	0.89,0.903	-0.098	ENST00000361523	12	E11	1.SE.Event_on_Productive_form	Exclusion	CDS	143	not_3n
39424	ENSG00000116353	MECR	chr1	-	29527885	29528030	29527027	29527101	29528454	29528557	39424	17,15	68,56	6,10	73106	295	150	0.00115945	0.0563115	0.113,0.12	0.04,0.046	0.073	ENST00000263702	10	E6-E7	2.SE.Additional_Exon_to_Productive_form	Inclusion	CDS-CDS	145	not_3n
75460	ENSG00000153914	SREK1	chr5	+	65451892	65454760	65449290	65449424	65455046	65455162	75460	889500	50,39	892866	84137	3018	150	0.00116014	0.0563115	0.469,0.389	0.345,0.239	0.137	ENST00000334121	12	E2-E3	2.SE.Additional_Exon_to_Productive_form	Inclusion	CDS-CDS	2868	3n
16335	ENSG00000094631	HDAC6	chrX	+	48676626	48676819	48676447	48676516	48678512	48678587	16335	30,18	0,0	19,26	2,3	343	150	0.00116986	0.0566029	1.0,1.0	0.806,0.791	0.202	ENST00000334136	29	E22	1.SE.Event_on_Productive_form	Inclusion	CDS	193	not_3n
22478	ENSG00000123739	PLA2G12A	chr4	-	110639838	110639915	110638703	110638869	110650757	110651233	22478	255126	25,10	228245	9,7	227	150	0.00117833	0.0569225	0.871,0.893	0.944,0.959	-0.07	ENST00000243501	4	E2	1.SE.Event_on_Productive_form	Exclusion	CDS	77	not_3n
2961	ENSG00000162004	CCDC78	chr16	-	775412	775580	772581	775293	775793	775880	2961	42,41	1,2	32,17	5,6	318	150	0.00118132	0.0569764	0.952,0.906	0.751,0.572	0.268	ENST00000293889	14	E4	1.SE.Event_on_Productive_form	Inclusion	CDS	168	3n
13991	ENSG00000069424	KCNAB2	chr1	+	6101890	6101932	6100576	6100705	6132814	6132850	13991	31,12	145,67	50,38	125,85	192	150	0.00118049	0.0569764	0.143,0.123	0.238,0.259	-0.115	ENST00000164247	16	E3	1.SE.Event_on_Productive_form	Exclusion	CDS	42	3n
54867	ENSG00000086102	NFX1	chr9	+	33354083	33354185	33352643	33352717	33354848	33354890	54867	109,62	4,7	129139	1,2	252	150	0.00118431	0.0570754	0.942,0.841	0.987,0.976	-0.09	ENST00000379540	24	E18	1.SE.Event_on_Productive_form	Exclusion	CDS	102	3n
9110	ENSG00000205485	AC004980.7	chr7	+	76180736	76180839	76178676	76179178	76255237	76255595	9110	50,42	7,0	34,32	0,0	253	150	0.00120798	0.0579018	0.809,1.0	1.0,1.0	-0.095	ENST00000418663	3	E2	1.SE.Event_on_Productive_form	Exclusion		103	not_3n
39229	ENSG00000141002	TCF25	chr16	+	89960135	89960266	89958600	89958683	89961445	89961545	39229	351182	8,4	242254	13,19	281	150	0.00121798	0.0581916	0.959,0.96	0.909,0.877	0.067	ENST00000263346	18	E7	1.SE.Event_on_Productive_form	Inclusion	CDS	131	not_3n
12816	ENSG00000175294	CATSPER1	chr11	-	65788034	65788098	65787787	65787860	65788281	65788425	12816	33,18	15,6	41,43	6,3	214	150	0.00122742	0.0584141	0.607,0.678	0.827,0.909	-0.225	ENST00000312106	12	E7	1.SE.Event_on_Productive_form	Exclusion	CDS	64	not_3n
48220	ENSG00000137337	MDC1	chr6	-	30675342	30676134	30675160	30675231	30679188	30679281	48220	519317	34,16	615642	19,15	942	150	0.00123041	0.0584645	0.709,0.759	0.838,0.872	-0.121	ENST00000376406	15	E8	1.SE.Event_on_Productive_form	Exclusion	CDS	792	3n
241	ENSG00000149657	LSM14B	chr20	+	60704840	60705008	60701281	60701495	60705274	60705352	241	214169	9,1	186211	18,13	318	150	0.00124063	0.058721	0.918,0.988	0.83,0.884	0.096	ENST00000279068	9	E4	1.SE.Event_on_Productive_form	Inclusion	CDS	168	3n
33650	ENSG00000130816	DNMT1	chr19	-	10290862	10290910	10287967	10288043	10291025	10291057	33650	35,25	305183	55,44	206215	198	150	0.00124607	0.0588414	0.08,0.094	0.168,0.134	-0.064	ENST00000340748	40	E4-E5	2.SE.Additional_Exon_to_Productive_form	Exclusion	CDS-CDS	48	3n
56593	ENSG00000176124	DLEU1	chr13	+	50657277	50657330	50656306	50656693	50678839	50679433	56593	82,43	93,43	108125	64,72	203	150	0.00125644	0.0591021	0.394,0.425	0.555,0.562	-0.149	ENST00000378180	2	E1-E2	2.SE.Additional_Exon_to_Productive_form	Exclusion	CDS_wIniCodon-CDS_wTerCodon	53	not_3n
80740	ENSG00000178307	TMEM11	chr17	-	21114248	21114540	21101266	21102153	21117403	21117474	80740	202128	115,86	138145	129160	442	150	0.00128018	0.0599873	0.373,0.336	0.266,0.235	0.104	ENST00000317635	2	E1-E2	2.SE.Additional_Exon_to_Productive_form	Inclusion	CDS_wIniCodon-CDS_wTerCodon	292	not_3n
38548	ENSG00000213699	SLC35F6	chr2	+	26997118	26997191	26987155	26987294	26997911	26998083	38548	180128	14,4	206200	2,4	223	150	0.00129048	0.0603772	0.896,0.956	0.986,0.971	-0.052	ENST00000344420	6	E2	1.SE.Event_on_Productive_form	Exclusion	CDS	73	not_3n
35380	ENSG00000163249	CCNYL1	chr2	+	208605378	208605430	208602134	208602170	208606946	208607066	35380	176,87	35,17	243182	22,16	202	150	0.00131004	0.060918	0.789,0.792	0.891,0.894	-0.102	ENST00000295414	10	E6	1.SE.Event_on_Productive_form	Exclusion	CDS	52	not_3n
53091	ENSG00000151883	PARP8	chr5	+	50056125	50056196	50055476	50055566	50057654	50057721	53091	85,49	7,6	111,94	0,4	221	150	0.00131632	0.061163	0.892,0.847	1.0,0.941	-0.101	ENST00000281631	26	E5	1.SE.Event_on_Productive_form	Exclusion	CDS	71	not_3n
36098	ENSG00000158411	MITD1	chr2	-	99787805	99787892	99786997	99787115	99787972	99788109	36098	205109	39,33	234239	24,29	237	150	0.00132388	0.0613846	0.769,0.676	0.861,0.839	-0.127	ENST00000289359	7	E4	1.SE.Event_on_Productive_form	Exclusion	CDS	87	3n
65258	ENSG00000137073	UBAP2	chr9	-	33928369	33928610	33927794	33927990	33932559	33932626	65258	12,17	87,37	8,8	111,90	391	150	0.00132411	0.0613846	0.05,0.15	0.027,0.033	0.07	ENST00000379238	29	E19-E20	2.SE.Additional_Exon_to_Productive_form	Inclusion	CDS-CDS	241	not_3n
75256	ENSG00000109171	SLAIN2	chr4	+	48396592	48396670	48385663	48385801	48422141	48422460	75256	13,8	97,61	31,25	91,83	228	150	0.00133024	0.061462	0.081,0.079	0.183,0.165	-0.094	ENST00000264313	8	E6-E7	2.SE.Additional_Exon_to_Productive_form	Exclusion	CDS-CDS	78	3n
81021	ENSG00000077809	GTF2I	chr7	+	74133197	74133260	74130931	74131270	74143123	74143234	81021	41,30	43,27	66,74	24,38	213	150	0.00133194	0.061467	0.402,0.439	0.659,0.578	-0.198	ENST00000324896	35	E12	1.SE.Event_on_Productive_form	Exclusion	CDS	63	3n
75579	ENSG00000020181	GPR124	chr8	+	37692691	37692916	37691484	37691646	37693071	37693288	75579	63,58	0,1	64102	6,3	375	150	0.00134138	0.061856	1.0,0.959	0.81,0.932	0.109	ENST00000412232	19	E12	1.SE.Event_on_Productive_form	Inclusion	CDS	225	3n
56028	ENSG00000237765	FAM200B	chr4	+	15686508	15686582	15683445	15683524	15687858	15688229	56028	5,0	42,49	11,8	44,40	224	150	0.00136752	0.0626358	0.074,0.0	0.143,0.118	-0.093	ENST00000422728	2	E1-E2	2.SE.Additional_Exon_to_Productive_form	Exclusion	5UTR-CDS_wIniCodon_wTerCodon	74	not_3n
69668	ENSG00000132478	UNK	chr17	+	73788393	73788559	73780929	73781065	73805840	73806050	69668	9,2	46,26	10,24	31,37	316	150	0.00136755	0.0626358	0.085,0.035	0.133,0.235	-0.124	ENST00000293218	17	E2-E3	2.SE.Additional_Exon_to_Productive_form	Exclusion	CDS-CDS	166	not_3n
75825	ENSG00000076321	KLHL20	chr1	+	173684661	173684793	173684079	173684217	173685141	173685205	75825	34,15	12,8	19,24	22,32	282	150	0.00136689	0.0626358	0.601,0.499	0.315,0.285	0.25	ENST00000209884	12	E1-E2	2.SE.Additional_Exon_to_Productive_form	Inclusion	5UTR-CDS_wIniCodon	132	3n
62747	ENSG00000184967	NOC4L	chr12	+	132633153	132633204	132632616	132632651	132633328	132633440	62747	93,68	6,16	135137	7,3	201	150	0.00136861	0.0626371	0.92,0.76	0.935,0.971	-0.113	ENST00000330579	15	E8	1.SE.Event_on_Productive_form	Exclusion	CDS	51	3n
25117	ENSG00000075711	DLG1	chr3	-	196888510	196888609	196876613	196876667	196921295	196921460	25117	12,14	129,50	35,51	134115	249	150	0.00137003	0.062655	0.053,0.144	0.136,0.211	-0.075	ENST00000419354	26	E6	1.SE.Event_on_Productive_form	Exclusion	CDS	99	3n
13937	ENSG00000168646	AXIN2	chr17	-	63532986	63533181	63532437	63532671	63533441	63533953	13937	26,11	5,0	6,8	5,7	345	150	0.00138361	0.063134	0.693,1.0	0.343,0.332	0.509	ENST00000307078	11	E7	1.SE.Event_on_Productive_form	Inclusion	CDS	195	3n
48744	ENSG00000049192	ADAMTS6	chr5	-	64748533	64748745	64747959	64748043	64755996	64756165	48744	34,10	0,1	35,12	6,1	362	150	0.00139339	0.0634453	1.0,0.806	0.707,0.833	0.133	ENST00000381055	25	E5	1.SE.Event_on_Productive_form	Inclusion	CDS	212	not_3n
66543	ENSG00000164180	TMEM161B	chr5	-	87501630	87501771	87498500	87498892	87502255	87502316	66543	84,62	0,0	88,90	7,1	291	150	0.00139668	0.0634928	1.0,1.0	0.866,0.979	0.078	ENST00000296595	12	E8	1.SE.Event_on_Productive_form	Inclusion	CDS	141	3n
50995	ENSG00000125871	MGME1	chr20	+	17968808	17968941	17956326	17956546	17970581	17970874	50995	299129	15,17	266222	8,5	283	150	0.00140581	0.0638127	0.914,0.801	0.946,0.959	-0.095	ENST00000377710	5	E4	1.SE.Event_on_Productive_form	Exclusion	CDS	133	not_3n
29854	ENSG00000188566	NDOR1	chr9	+	140109858	140109973	140109546	140109654	140110110	140110257	29854	71,71	2,1	52,68	6,7	265	150	0.00141132	0.0639512	0.953,0.976	0.831,0.846	0.126	ENST00000344894	14	E10	1.SE.Event_on_Productive_form	Inclusion	CDS	115	not_3n
38635	ENSG00000080189	SLC35C2	chr20	-	44984440	44984513	44983711	44983880	44985212	44985276	38635	109,79	7,13	152123	2,6	223	150	0.00141529	0.0640044	0.913,0.803	0.981,0.932	-0.098	ENST00000372227	10	E5	1.SE.Event_on_Productive_form	Exclusion	CDS	73	not_3n
34286	ENSG00000218739	CEBPZ-AS1	chr2	+	37425636	37425815	37423647	37423663	37426846	37426962	34286	66,23	70,42	17,32	61,81	329	150	0.00142058	0.0641959	0.301,0.2	0.113,0.153	0.117	ENST00000402297	5	E1-E2	2.SE.Additional_Exon_to_Productive_form	Inclusion	5UTR-CDS_wIniCodon	179	not_3n
14539	ENSG00000108264	TADA2A	chr17	+	35802664	35802753	35800605	35800763	35804797	35804870	14539	84,45	9,5	105,70	2,2	239	150	0.0014391	0.0647447	0.854,0.85	0.971,0.956	-0.112	ENST00000394395	16	E7	1.SE.Event_on_Productive_form	Exclusion	CDS	89	not_3n
37390	ENSG00000131504	DIAPH1	chr5	-	140967790	140967817	140966608	140966764	140998364	140998566	37390	472301	98,73	472558	66,72	177	150	0.001446	0.0649464	0.803,0.777	0.858,0.868	-0.073	ENST00000398557	28	E2	1.SE.Event_on_Productive_form	Exclusion	CDS	27	3n
40114	ENSG00000111731	C2CD5	chr12	-	22612425	22612476	22609904	22610095	22622642	22622729	40114	10,2	73,33	25,15	67,58	201	150	0.00144873	0.0649558	0.093,0.043	0.218,0.162	-0.122	ENST00000333957	25	E22-E23	2.SE.Additional_Exon_to_Productive_form	Exclusion	CDS-CDS	51	3n
9864	ENSG00000253710	ALG11	chr13	+	52598141	52599073	52593048	52593279	52602454	52602885	9864	253151	9,5	339300	3,2	1082	150	0.00145207	0.064992	0.796,0.807	0.94,0.954	-0.145	ENST00000521508	4	E3	1.SE.Event_on_Productive_form	Exclusion	CDS	932	not_3n
54423	ENSG00000182158	CREB3L2	chr7	-	137612895	137613112	137600582	137600758	137686349	137686793	54423	149,94	2,0	136143	8,4	367	150	0.00146414	0.0652449	0.968,1.0	0.874,0.936	0.079	ENST00000330387	12	E2	1.SE.Event_on_Productive_form	Inclusion	CDS	217	not_3n
9235	ENSG00000062650	WAPAL	chr10	-	88232368	88232521	88231964	88232101	88233634	88233730	9235	366186	37,9	384448	17,12	303	150	0.00149569	0.0663111	0.83,0.911	0.918,0.949	-0.063	ENST00000298767	19	E6	1.SE.Event_on_Productive_form	Exclusion	CDS	153	3n
49160	ENSG00000169288	MRPL1	chr4	+	78828099	78828364	78815292	78815404	78830419	78830466	49160	16,17	123,50	17,13	224170	415	150	0.00150689	0.0667589	0.045,0.109	0.027,0.027	0.05	ENST00000315567	9	E6-E7	2.SE.Additional_Exon_to_Productive_form	Inclusion	CDS-CDS	265	not_3n
83117	ENSG00000031823	RANBP3	chr19	-	5951403	5951607	5941809	5941846	5957928	5957979	83117	50,22	109,51	15,49	152141	354	150	0.00151347	0.0669532	0.163,0.155	0.04,0.128	0.075	ENST00000340578	17	E3	1.SE.Event_on_Productive_form	Inclusion	CDS	204	3n
23960	ENSG00000164615	CAMLG	chr5	+	134079676	134079742	134076752	134077213	134086448	134087067	23960	354243	43,26	398354	21,22	216	150	0.0015231	0.0672145	0.851,0.866	0.929,0.918	-0.065	ENST00000297156	4	E3	1.SE.Event_on_Productive_form	Exclusion	CDS	66	3n
29537	ENSG00000232774	RP11-47I22.3	chr14	+	62123520	62123571	62120340	62120575	62124322	62125414	29537	3,0	50,12	6,5	24,16	201	150	0.00152166	0.0672145	0.043,0.0	0.157,0.189	-0.151	ENST00000229465	5	E4	1.SE.Event_on_Productive_form	Exclusion	3UTR	51	3n
74010	ENSG00000169992	NLGN2	chr17	+	7315475	7315526	7311330	7312031	7317662	7317812	74010	67,30	2,6	43,63	0,1	201	150	0.00152379	0.0672145	0.962,0.789	1.0,0.979	-0.114	ENST00000302926	7	E2	1.SE.Event_on_Productive_form	Exclusion	CDS	51	3n
41929	ENSG00000141971	MVB12A	chr19	+	17535429	17535486	17534814	17534876	17535739	17535798	41929	114,90	9,6	151144	0,5	207	150	0.00153691	0.0676951	0.902,0.916	1.0,0.954	-0.068	ENST00000317040	9	E8	1.SE.Event_on_Productive_form	Exclusion	CDS	57	3n
43363	ENSG00000164576	SAP30L	chr5	+	153832015	153832059	153830650	153830773	153832961	153833045	43363	11,9	148,65	29,19	106101	194	150	0.00154267	0.0678509	0.054,0.097	0.175,0.127	-0.075	ENST00000297109	4	E2-E3	2.SE.Additional_Exon_to_Productive_form	Exclusion	CDS-CDS	44	not_3n
18760	ENSG00000063761	ADCK1	chr14	+	78392106	78392304	78389574	78390949	78397860	78398054	18760	68,51	1,0	46,60	5,2	348	150	0.00155735	0.0682009	0.967,1.0	0.799,0.928	0.12	ENST00000238561	11	E9	1.SE.Event_on_Productive_form	Inclusion	CDS	198	3n
40823	ENSG00000154845	PPP4R1	chr18	-	9614223	9614268	9595015	9595151	9614475	9614503	40823	83,57	1,1	74,63	7,4	195	150	0.00156467	0.0683114	0.985,0.978	0.89,0.924	0.075	ENST00000400556	20	E2	1.SE.Event_on_Productive_form	Inclusion	CDS	45	3n
59597	ENSG00000159596	TMEM69	chr1	+	46156645	46156782	46152885	46153947	46158875	46160115	59597	304232	32,29	417417	16,31	287	150	0.00157674	0.0686261	0.832,0.807	0.932,0.875	-0.084	ENST00000372025	3	E2	1.SE.Event_on_Productive_form	Exclusion	CDS_wIniCodon	137	not_3n
67509	ENSG00000215262	KCNU1	chr8	+	36698449	36698521	36697980	36698093	36703097	36703187	67509	184,53	9,3	188121	0,3	222	150	0.00158332	0.0687453	0.932,0.923	1.0,0.965	-0.055	ENST00000399881	27	E16	1.SE.Event_on_Productive_form	Exclusion	CDS	72	3n
69265	ENSG00000198837	DENND4B	chr1	-	153914662	153914832	153914344	153914589	153915031	153915101	69265	116,72	2,1	102103	10,5	320	150	0.00159406	0.0689659	0.965,0.971	0.827,0.906	0.101	ENST00000361217	28	E5	1.SE.Event_on_Productive_form	Inclusion	CDS	170	not_3n
76014	ENSG00000108039	XPNPEP1	chr10	-	111647806	111647950	111646003	111646099	111648260	111648353	76014	173122	2,0	134177	7,5	294	150	0.00160244	0.069132	0.978,1.0	0.907,0.948	0.061	ENST00000369680	21	E7	1.SE.Event_on_Productive_form	Inclusion	CDS	144	3n
69250	ENSG00000183856	IQGAP3	chr1	-	156521496	156521660	156520052	156520143	156521765	156521887	69250	235174	7,5	178253	0,2	314	150	0.0016078	0.069314	0.941,0.943	1.0,0.984	-0.05	ENST00000361170	38	E15	1.SE.Event_on_Productive_form	Exclusion	CDS	164	not_3n
55762	ENSG00000110711	AIP	chr11	+	67256737	67256926	67254476	67254656	67257508	67257685	55762	381236	13,6	351411	26,28	339	150	0.0016201	0.0696966	0.928,0.946	0.857,0.867	0.075	ENST00000279146	6	E3	1.SE.Event_on_Productive_form	Inclusion	CDS	189	3n
46103	ENSG00000179950	PUF60	chr8	-	144906482	144906569	144903987	144904083	144911449	144911485	46103	437264	136,75	533476	86102	237	150	0.00162555	0.0697829	0.67,0.69	0.797,0.747	-0.092	ENST00000526683	12	E2	1.SE.Event_on_Productive_form	Exclusion	CDS	87	3n
39260	ENSG00000133104	SPG20	chr13	-	36910423	36910495	36909157	36909969	36920718	36920934	39260	9,4	69,63	35,19	119,94	222	150	0.00165135	0.0705922	0.081,0.041	0.166,0.12	-0.082	ENST00000451493	9	E1-E2	2.SE.Additional_Exon_to_Productive_form	Exclusion	5UTR-CDS_wIniCodon	72	3n
46910	ENSG00000116141	MARK1	chr1	+	220831131	220831176	220826442	220826694	220835153	220835800	46910	22,11	30,12	29,32	16,8	195	150	0.00164911	0.0705922	0.361,0.414	0.582,0.755	-0.281	ENST00000366917	18	E17	1.SE.Event_on_Productive_form	Exclusion	CDS	45	3n
55806	ENSG00000158825	CDA	chr1	+	20940334	20940392	20931420	20931532	20944944	20945401	55806	363201	65,25	425368	35,32	208	150	0.0016501	0.0705922	0.801,0.853	0.898,0.892	-0.068	ENST00000375071	4	E3	1.SE.Event_on_Productive_form	Exclusion	CDS	58	not_3n
66124	ENSG00000145014	TMEM44	chr3	-	194313769	194313802	194308402	194309368	194325015	194325174	66124	1,1	25,14	3,8	18,17	183	150	0.00166454	0.0709568	0.032,0.055	0.12,0.278	-0.156	ENST00000392432	11	E10-E11	2.SE.Additional_Exon_to_Productive_form	Exclusion	CDS-CDS_wTerCodon	33	3n
51545	ENSG00000167930	ITFG3	chr16	+	314014	314170	313698	313774	314612	314715	51545	285146	5,0	261245	9,12	306	150	0.00167224	0.0711855	0.965,1.0	0.934,0.909	0.061	ENST00000399932	13	E11	1.SE.Event_on_Productive_form	Inclusion	CDS	156	3n
3142	ENSG00000068354	TBC1D25	chrX	+	48403256	48403411	48399672	48399830	48417284	48417412	3142	29,11	10,2	62,46	2,4	305	150	0.00168647	0.0715295	0.588,0.73	0.938,0.85	-0.235	ENST00000376771	6	E3	1.SE.Event_on_Productive_form	Exclusion	CDS	155	not_3n
40459	ENSG00000123636	BAZ2B	chr2	-	160287373	160287667	160285710	160285771	160289267	160289874	40459	29,36	2,1	37,30	8,7	444	150	0.00168492	0.0715295	0.83,0.924	0.61,0.591	0.276	ENST00000392783	37	E10	1.SE.Event_on_Productive_form	Inclusion	CDS	294	3n
44169	ENSG00000100425	BRD1	chr22	-	50181224	50181535	50181037	50181142	50187681	50187942	44169	45,44	14,3	37,32	27,24	461	150	0.00168219	0.0715295	0.511,0.827	0.308,0.303	0.364	ENST00000216267	12	E6-E7	2.SE.Additional_Exon_to_Productive_form	Inclusion	CDS-CDS	311	not_3n
5303	ENSG00000168137	SETD5	chr3	+	9510202	9510259	9506108	9506356	9512142	9512613	5303	16,7	100,83	26,36	105112	207	150	0.00169177	0.0716661	0.104,0.058	0.152,0.189	-0.089	ENST00000402198	23	E18-E19	2.SE.Additional_Exon_to_Productive_form	Exclusion	CDS-CDS	57	3n
723	ENSG00000204576	PRR3	chr6	+	30529104	30529285	30525926	30525989	30529610	30529901	723	27,23	16,5	9,22	17,30	331	150	0.00169657	0.0717198	0.433,0.676	0.193,0.249	0.334	ENST00000376560	4	E2-E3	2.SE.Additional_Exon_to_Productive_form	Inclusion	CDS-CDS	181	not_3n
44031	ENSG00000060237	WNK1	chr12	+	988738	989197	987377	987527	989886	989980	44031	232229	86,42	158312	110154	609	150	0.00169651	0.0717198	0.399,0.573	0.261,0.333	0.189	ENST00000315939	28	E11	1.SE.Event_on_Productive_form	Inclusion	CDS	459	3n
29015	ENSG00000126091	ST3GAL3	chr1	+	44266952	44267212	44257772	44257820	44280562	44280605	29015	6,3	15,11	1,1	18,22	410	150	0.00169869	0.0717597	0.128,0.091	0.02,0.016	0.091	ENST00000361392	12	E3-E4	2.SE.Additional_Exon_to_Productive_form	Inclusion	CDS-CDS	260	not_3n
17305	ENSG00000143224	PPOX	chr1	+	161139695	161139814	161139449	161139510	161140198	161140309	17305	48,32	3,0	36,47	4,11	269	150	0.00170238	0.0718357	0.899,1.0	0.834,0.704	0.181	ENST00000367999	13	E9	1.SE.Event_on_Productive_form	Inclusion	CDS	119	not_3n
58057	ENSG00000184916	JAG2	chr14	-	105612067	105612310	105611266	105611398	105612721	105612837	58057	235190	3,0	296327	9,9	393	150	0.00170521	0.0718357	0.968,1.0	0.926,0.933	0.054	ENST00000331782	26	E23	1.SE.Event_on_Productive_form	Inclusion	CDS	243	3n
82436	ENSG00000119231	SENP5	chr3	+	196612021	196613565	196594726	196594944	196626536	196626642	82436	851468	2,3	726797	5,17	1694	150	0.00170884	0.0718892	0.974,0.932	0.928,0.806	0.086	ENST00000323460	10	E2	1.SE.Event_on_Productive_form	Inclusion	CDS_wIniCodon	1544	not_3n
4935	ENSG00000152582	SPEF2	chr5	+	35705752	35705910	35704655	35704764	35709049	35709223	4935	90,45	0,0	72,65	5,2	308	150	0.00172534	0.0723632	1.0,1.0	0.875,0.941	0.092	ENST00000356031	37	E18	1.SE.Event_on_Productive_form	Inclusion	CDS	158	not_3n
59947	ENSG00000171302	CANT1	chr17	-	77001453	77001563	76993658	76994045	77005745	77005847	59947	10,4	70,24	3,3	90,89	260	150	0.00172604	0.0723632	0.076,0.088	0.019,0.019	0.063	ENST00000302345	4	E1-E2	2.SE.Additional_Exon_to_Productive_form	Inclusion	5UTR-CDS_wIniCodon	110	not_3n
78906	ENSG00000156381	ANKRD9	chr14	-	102974977	102975183	102974811	102974886	102975865	102976128	78906	48,34	1,3	28,63	10,10	356	150	0.00172432	0.0723632	0.953,0.827	0.541,0.726	0.256	ENST00000286918	4	E2	1.SE.Event_on_Productive_form	Inclusion	5UTR	206	not_3n
3242	ENSG00000197912	SPG7	chr16	+	89615488	89615744	89614410	89614521	89616901	89617017	3242	27,24	107,79	13,12	108104	406	150	0.00173248	0.0725334	0.085,0.101	0.043,0.041	0.051	ENST00000268704	17	E12-E13	2.SE.Additional_Exon_to_Productive_form	Inclusion	CDS-CDS	256	not_3n
61863	ENSG00000145216	FIP1L1	chr4	+	54257596	54257665	54257175	54257306	54265896	54266006	61863	69,53	242129	94129	194203	219	150	0.00174642	0.0730165	0.163,0.22	0.249,0.303	-0.085	ENST00000337488	18	E9	1.SE.Event_on_Productive_form	Exclusion	CDS	69	3n
20455	ENSG00000164162	ANAPC10	chr4	-	146017136	146017263	146002694	146002902	146019271	146019348	20455	85,39	7,0	62,74	0,0	277	150	0.00175827	0.0732106	0.868,1.0	1.0,1.0	-0.066	ENST00000507656	5	E2	1.SE.Event_on_Productive_form	Exclusion	CDS_wIniCodon	127	not_3n
71966	ENSG00000050820	BCAR1	chr16	-	75270779	75270896	75268786	75269884	75271080	75271242	71966	207,96	18,5	217206	5,5	267	150	0.00176212	0.0732758	0.866,0.915	0.961,0.959	-0.069	ENST00000162330	7	E4	1.SE.Event_on_Productive_form	Exclusion	CDS	117	3n
51759	ENSG00000154556	SORBS2	chr4	-	186515039	186515089	186510832	186510939	186532933	186533134	51759	51,52	1,0	73,73	2,8	200	150	0.00177487	0.0736832	0.975,1.0	0.965,0.873	0.069	ENST00000431808	22	E20	1.SE.Event_on_Productive_form	Inclusion	CDS	50	not_3n
56389	ENSG00000072422	RHOBTB1	chr10	-	62670644	62670748	62652567	62652753	62671108	62671310	56389	87,32	11,11	119106	7,5	254	150	0.00177581	0.0736832	0.824,0.632	0.909,0.926	-0.19	ENST00000337910	11	E4	1.SE.Event_on_Productive_form	Exclusion	CDS	104	not_3n
12590	ENSG00000177119	ANO6	chr12	+	45664244	45664307	45609867	45610174	45695796	45695876	12590	23,15	82,68	15,10	110135	213	150	0.00179259	0.0740322	0.165,0.134	0.088,0.05	0.081	ENST00000320560	20	E1-E2	2.SE.Additional_Exon_to_Productive_form	Inclusion	CDS_wIniCodon-CDS	63	3n
1328	ENSG00000169062	UPF3A	chr13	+	115064314	115064475	115057079	115057267	115067205	115067231	1328	340208	6,5	323361	17,20	311	150	0.00179488	0.0740765	0.965,0.953	0.902,0.897	0.059	ENST00000375299	10	E8	1.SE.Event_on_Productive_form	Inclusion	CDS	161	not_3n
80297	ENSG00000141527	CARD14	chr17	+	78178025	78178140	78177620	78177684	78178833	78179004	80297	39,29	1,0	45,39	5,3	265	150	0.00180015	0.0740932	0.957,1.0	0.836,0.88	0.12	ENST00000573882	23	E19	1.SE.Event_on_Productive_form	Inclusion	CDS	115	not_3n
57838	ENSG00000150995	ITPR1	chr3	+	4818947	4819058	4816925	4817126	4821233	4821329	57838	302210	28,12	414474	13,17	261	150	0.0018247	0.0745998	0.861,0.91	0.948,0.941	-0.059	ENST00000302640	61	E47	1.SE.Event_on_Productive_form	Exclusion	CDS	111	3n
13072	ENSG00000155975	VPS37A	chr8	+	17141981	17142125	17137747	17137952	17143855	17143936	13072	334190	29,8	403400	12,11	294	150	0.00185094	0.0754193	0.855,0.924	0.945,0.949	-0.057	ENST00000324849	12	E10	1.SE.Event_on_Productive_form	Exclusion	CDS	144	3n
80683	ENSG00000092208	GEMIN2	chr14	+	39594195	39594240	39591633	39591747	39597483	39597545	80683	215108	25,21	217240	15,14	195	150	0.00186518	0.0757968	0.869,0.798	0.918,0.93	-0.091	ENST00000308317	10	E6	1.SE.Event_on_Productive_form	Exclusion	CDS	45	3n
63276	ENSG00000111271	ACAD10	chr12	+	112148076	112148169	112147329	112147488	112150301	112150461	63276	5,5	14,10	2,1	23,22	243	150	0.00186997	0.0758397	0.181,0.236	0.051,0.027	0.169	ENST00000313698	21	E5-E6	2.SE.Additional_Exon_to_Productive_form	Inclusion	CDS-CDS	93	3n
14217	ENSG00000090905	TNRC6A	chr16	+	24807227	24807260	24805864	24806040	24808810	24808824	14217	169,95	6,6	103159	15,18	183	150	0.00192065	0.0774673	0.958,0.928	0.849,0.879	0.079	ENST00000395799	25	E9	1.SE.Event_on_Productive_form	Inclusion	CDS	33	3n
44271	ENSG00000185480	PARPBP	chr12	+	102545347	102545578	102542007	102542241	102547646	102547754	44271	26,9	83,38	8,15	97109	381	150	0.00192155	0.0774673	0.11,0.085	0.031,0.051	0.057	ENST00000358383	11	E3-E4	2.SE.Additional_Exon_to_Productive_form	Inclusion	CDS-CDS	231	3n
52836	ENSG00000187531	SIRT7	chr17	-	79871082	79871169	79869814	79870490	79871649	79871756	52836	1,3	69,40	8,10	65,56	237	150	0.0019511	0.0783477	0.009,0.045	0.072,0.102	-0.06	ENST00000328666	10	E9-E10	2.SE.Additional_Exon_to_Productive_form	Exclusion	CDS-CDS_wTerCodon	87	3n
62612	ENSG00000132359	RAP1GAP2	chr17	+	2865963	2866008	2861052	2861088	2866723	2866756	62612	16,7	27,11	38,21	17,15	195	150	0.00200103	0.0798796	0.313,0.329	0.632,0.519	-0.255	ENST00000254695	25	E5	1.SE.Event_on_Productive_form	Exclusion	CDS	45	3n
47776	ENSG00000100151	PICK1	chr22	+	38463710	38463777	38461008	38461137	38465039	38465092	47776	70,32	4,4	97,81	2,0	217	150	0.00200511	0.0799277	0.924,0.847	0.971,1.0	-0.1	ENST00000404072	13	E5	1.SE.Event_on_Productive_form	Exclusion	CDS	67	not_3n
12887	ENSG00000174718	KIAA1551	chr12	+	32133811	32138891	32123122	32123290	32140172	32140256	12887	1816821	5,3	14441217	1,0	5230	150	0.00201516	0.0801799	0.912,0.887	0.976,1.0	-0.089	ENST00000312561	6	E4	1.SE.Event_on_Productive_form	Exclusion	CDS_wIniCodon	5080	not_3n
82428	ENSG00000160299	PCNT	chr21	+	47809113	47809346	47808656	47808799	47810584	47810747	82428	141,94	0,0	112152	4,4	383	150	0.00201973	0.0802568	1.0,1.0	0.916,0.937	0.073	ENST00000359568	47	E19	1.SE.Event_on_Productive_form	Inclusion	CDS	233	not_3n
12747	ENSG00000128641	MYO1B	chr2	+	192265474	192265561	192265107	192265194	192267357	192267444	12747	75,59	62,43	116137	49,58	237	150	0.00202163	0.0802799	0.434,0.465	0.6,0.599	-0.15	ENST00000392318	31	E23	1.SE.Event_on_Productive_form	Exclusion	CDS	87	3n
61735	ENSG00000184640	SEPT9	chr17	+	75303222	75303279	75277491	75277636	75398140	75398282	61735	200,90	17,13	186159	5,8	207	150	0.00203677	0.0806186	0.895,0.834	0.964,0.935	-0.085	ENST00000427177	12	E2	1.SE.Event_on_Productive_form	Exclusion	CDS	57	3n
81108	ENSG00000166224	SGPL1	chr10	+	72576566	72576636	72575716	72575882	72604229	72604395	81108	138,59	24,10	120151	9,9	220	150	0.00203658	0.0806186	0.797,0.801	0.901,0.92	-0.112	ENST00000373202	15	E2	1.SE.Event_on_Productive_form	Exclusion	CDS_wIniCodon	70	not_3n
9474	ENSG00000134574	DDB2	chr11	+	47256307	47256485	47256123	47256223	47256820	47256963	9474	443229	7,1	333283	16,7	328	150	0.00204732	0.0808784	0.967,0.991	0.905,0.949	0.052	ENST00000256996	10	E6	1.SE.Event_on_Productive_form	Inclusion	CDS	178	not_3n
25779	ENSG00000146872	TLK2	chr17	+	60631023	60631116	60629662	60629758	60637376	60637395	25779	192,91	8,5	205191	4,0	243	150	0.00205141	0.0809349	0.937,0.918	0.969,1.0	-0.057	ENST00000326270	23	E9	1.SE.Event_on_Productive_form	Exclusion	CDS	93	3n
21297	ENSG00000204842	ATXN2	chr12	-	111953957	111954167	111950276	111951343	111956052	111956231	21297	135,77	27,17	121191	14,14	360	150	0.00205509	0.0810279	0.676,0.654	0.783,0.85	-0.151	ENST00000377617	25	E10	1.SE.Event_on_Productive_form	Exclusion	CDS	210	3n
12779	ENSG00000143919	CAMKMT	chr2	+	44776693	44776867	44617379	44617444	44931421	44931482	12779	0,0	30,31	5,6	37,53	324	150	0.00208666	0.0818665	0.0,0.0	0.059,0.05	-0.054	ENST00000378494	11	E3-E4	2.SE.Additional_Exon_to_Productive_form	Exclusion	CDS-CDS	174	3n
82001	ENSG00000108219	TSPAN14	chr10	+	82269056	82269227	82266954	82267130	82271899	82272025	82001	189125	6,4	207210	0,2	321	150	0.00208579	0.0818665	0.936,0.936	1.0,0.98	-0.054	ENST00000429989	9	E5	1.SE.Event_on_Productive_form	Exclusion	CDS	171	3n
40420	ENSG00000116574	RHOU	chr1	+	228873419	228873478	228870823	228871751	228879031	228882416	40420	24,17	7,1	47,31	1,1	209	150	0.00210993	0.0824428	0.711,0.924	0.971,0.957	-0.146	ENST00000366691	3	E2	1.SE.Event_on_Productive_form	Exclusion	CDS	59	not_3n
42226	ENSG00000135341	MAP3K7	chr6	-	91254270	91254351	91246055	91246120	91256976	91257106	42226	118,72	114,68	83,57	114131	231	150	0.00211153	0.0824526	0.402,0.407	0.321,0.22	0.134	ENST00000369329	17	E12	1.SE.Event_on_Productive_form	Inclusion	CDS	81	3n
72477	ENSG00000176225	RTTN	chr18	-	67794737	67794977	67788791	67788936	67795593	67795782	72477	103,54	5,5	133130	1,2	390	150	0.00212876	0.0825961	0.888,0.806	0.981,0.962	-0.125	ENST00000255674	49	E25	1.SE.Event_on_Productive_form	Exclusion	CDS	240	3n
73516	ENSG00000162065	TBC1D24	chr16	+	2547710	2547728	2546034	2547114	2548238	2548397	73516	9,2	23,13	2,1	29,29	168	150	0.00212426	0.0825961	0.259,0.121	0.058,0.03	0.146	ENST00000293970	8	E3	1.SE.Event_on_Productive_form	Inclusion	CDS	18	3n
76009	ENSG00000142634	EFHD2	chr1	+	15753645	15753780	15752366	15752514	15755088	15756839	76009	487308	85,53	601642	62,68	285	150	0.0021405	0.0829985	0.751,0.754	0.836,0.832	-0.082	ENST00000375980	4	E3	1.SE.Event_on_Productive_form	Exclusion	CDS	135	3n
37996	ENSG00000165912	PACSIN3	chr11	-	47204224	47204315	47203953	47204110	47204554	47204620	37996	172119	14,12	227311	15,2	241	150	0.00214431	0.0830932	0.884,0.861	0.904,0.99	-0.075	ENST00000539589	11	E3	1.SE.Event_on_Productive_form	Exclusion	CDS_wIniCodon	91	not_3n
32397	ENSG00000157657	ZNF618	chr9	+	116778392	116778452	116770756	116770834	116778974	116779064	32397	6,7	5,3	9,15	1,1	210	150	0.00216097	0.0835794	0.462,0.625	0.865,0.915	-0.347	ENST00000374126	15	E9-E10	2.SE.Additional_Exon_to_Productive_form	Exclusion	CDS-CDS	60	3n
81738	ENSG00000112855	HARS2	chr5	+	140075687	140075786	140075322	140075430	140076105	140076199	81738	168129	2,2	222259	8,15	249	150	0.00215995	0.0835794	0.981,0.975	0.944,0.912	0.05	ENST00000230771	13	E7	1.SE.Event_on_Productive_form	Inclusion	CDS	99	3n
2492	ENSG00000105339	DENND3	chr8	+	142170730	142170886	142165947	142166069	142173431	142173528	2492	19,17	5,0	27,39	0,0	306	150	0.00218686	0.0841868	0.651,1.0	1.0,1.0	-0.174	ENST00000519811	23	E9	1.SE.Event_on_Productive_form	Exclusion	CDS	156	3n
1320	ENSG00000169062	UPF3A	chr13	+	115051776	115051875	115048311	115048418	115051993	115052104	1320	170113	38,27	149141	62,60	249	150	0.00220338	0.0843357	0.729,0.716	0.591,0.586	0.134	ENST00000375299	10	E4	1.SE.Event_on_Productive_form	Inclusion	CDS	99	3n
10139	ENSG00000134775	FHOD3	chr18	+	34238037	34238151	34205473	34205712	34261398	34261533	10139	27,16	2,3	23,24	15,9	264	150	0.00219673	0.0843357	0.885,0.752	0.466,0.602	0.284	ENST00000359247	24	E11	1.SE.Event_on_Productive_form	Inclusion	CDS	114	3n
19205	ENSG00000085511	MAP3K4	chr6	+	161529982	161530073	161529774	161529891	161530786	161530946	19205	3,5	29,32	0,1	57,36	241	150	0.00220028	0.0843357	0.06,0.089	0.0,0.017	0.066	ENST00000392142	27	E22-E23	2.SE.Additional_Exon_to_Productive_form	Inclusion	CDS-CDS	91	not_3n
26475	ENSG00000116874	WARS2	chr1	-	119618972	119619230	119588204	119588285	119683177	119683271	26475	172101	0,0	167196	4,5	408	150	0.00220194	0.0843357	1.0,1.0	0.939,0.935	0.063	ENST00000235521	6	E2	1.SE.Event_on_Productive_form	Inclusion	CDS	258	3n
3859	ENSG00000112210	RAB23	chr6	-	57059567	57059650	57058639	57058732	57061247	57061404	3859	102,34	16,9	128124	6,10	233	150	0.00222701	0.085049	0.804,0.709	0.932,0.889	-0.154	ENST00000317483	7	E5	1.SE.Event_on_Productive_form	Exclusion	CDS	83	not_3n
5460	ENSG00000134369	NAV1	chr1	+	201781592	201781789	201781030	201781102	201782267	201782386	5460	162144	3,7	236270	3,0	347	150	0.00225262	0.0853784	0.959,0.899	0.971,1.0	-0.056	ENST00000367296	30	E27	1.SE.Event_on_Productive_form	Exclusion	CDS	197	not_3n
59470	ENSG00000198000	NOL8	chr9	-	95082224	95082419	95081502	95081638	95083949	95084028	59470	35,24	97,57	34,34	172187	345	150	0.00225178	0.0853784	0.136,0.155	0.079,0.073	0.07	ENST00000545558	17	E4-E5	2.SE.Additional_Exon_to_Productive_form	Inclusion	CDS-CDS	195	3n
18571	ENSG00000066557	LRRC40	chr1	-	70652947	70653021	70650467	70650597	70654774	70654956	18571	200130	8,8	235237	2,4	224	150	0.0022749	0.0858068	0.944,0.916	0.987,0.975	-0.051	ENST00000370952	15	E3	1.SE.Event_on_Productive_form	Exclusion	CDS	74	not_3n
34407	ENSG00000100796	SMEK1	chr14	-	91932604	91932760	91931593	91931763	91937180	91937339	34407	61,57	210115	53,63	277272	306	150	0.00228351	0.086025	0.125,0.195	0.086,0.102	0.066	ENST00000554943	15	E10-E11	2.SE.Additional_Exon_to_Productive_form	Inclusion	CDS-CDS	156	3n
47218	ENSG00000198707	CEP290	chr12	-	88448116	88448190	88447428	88447523	88449352	88449494	47218	26,11	9,5	41,29	5,1	224	150	0.00229188	0.0862867	0.659,0.596	0.846,0.951	-0.271	ENST00000552810	54	E51	1.SE.Event_on_Productive_form	Exclusion	CDS	74	not_3n
48929	ENSG00000028203	VEZT	chr12	+	95650325	95650398	95645715	95645847	95650925	95650957	48929	48,36	51,40	46,34	83,90	223	150	0.0023018	0.0864819	0.388,0.377	0.272,0.203	0.145	ENST00000436874	12	E2-E3	2.SE.Additional_Exon_to_Productive_form	Inclusion	CDS-CDS	73	not_3n
53308	ENSG00000188313	PLSCR1	chr3	-	146254326	146254352	146251256	146251337	146262253	146262317	53308	85,69	5,6	85117	21,18	176	150	0.00230035	0.0864819	0.935,0.907	0.775,0.847	0.11	ENST00000342435	9	E2	1.SE.Event_on_Productive_form	Inclusion	CDS_wIniCodon	26	not_3n
47983	ENSG00000109680	TBC1D19	chr4	+	26622234	26622310	26616029	26616075	26638832	26638907	47983	40,14	0,1	33,35	7,1	226	150	0.0023042	0.0864834	1.0,0.903	0.758,0.959	0.093	ENST00000264866	21	E4	1.SE.Event_on_Productive_form	Inclusion	CDS	76	not_3n
69384	ENSG00000167107	ACSF2	chr17	+	48541178	48541270	48540755	48540913	48541578	48541655	69384	82,35	2,6	42,58	0,1	242	150	0.00230849	0.0865377	0.962,0.783	1.0,0.973	-0.114	ENST00000300441	16	E9	1.SE.Event_on_Productive_form	Exclusion	CDS	92	not_3n
21284	ENSG00000174669	SLC29A2	chr11	-	66136530	66136670	66136007	66136142	66136839	66137003	21284	118,81	15,6	95,75	30,15	290	150	0.00233666	0.0874324	0.803,0.875	0.621,0.721	0.168	ENST00000357440	12	E4	1.SE.Event_on_Productive_form	Inclusion	CDS	140	not_3n
57610	ENSG00000087903	RFX2	chr19	-	6026173	6026248	6016100	6016282	6039990	6040252	57610	18,14	2,0	13,28	3,9	225	150	0.00234102	0.0874881	0.857,1.0	0.743,0.675	0.219	ENST00000303657	18	E6	1.SE.Event_on_Productive_form	Inclusion	CDS	75	3n
33028	ENSG00000165219	GAPVD1	chr9	+	128057736	128057853	128024189	128024238	128061168	128061385	33028	1,0	26,13	5,7	22,56	267	150	0.00236986	0.0882409	0.021,0.0	0.113,0.066	-0.079	ENST00000394104	26	E1-E2	2.SE.Additional_Exon_to_Productive_form	Exclusion	5UTR-CDS_wIniCodon	117	3n
2467	ENSG00000079805	DNM2	chr19	+	10919244	10919256	10916591	10916643	10922939	10923053	2467	248111	94,68	166174	137145	162	150	0.002377	0.088453	0.71,0.602	0.529,0.526	0.128	ENST00000355667	21	E14	1.SE.Event_on_Productive_form	Inclusion	CDS	12	3n
70237	ENSG00000204344	STK19	chr6	+	31940397	31940534	31939645	31940288	31946679	31946775	70237	89,63	10,2	56,47	10,17	287	150	0.00238347	0.0885853	0.823,0.943	0.745,0.591	0.215	ENST00000375333	8	E3	1.SE.Event_on_Productive_form	Inclusion	CDS	137	not_3n
57161	ENSG00000204764	RANBP17	chr5	+	170343468	170343588	170341170	170341244	170345716	170345863	57161	44,27	4,2	60,53	1,0	270	150	0.00238525	0.0885947	0.859,0.882	0.971,1.0	-0.115	ENST00000523189	28	E9	1.SE.Event_on_Productive_form	Exclusion	CDS	120	3n
14449	ENSG00000145332	KLHL8	chr4	-	88106402	88106951	88104354	88104541	88116475	88116842	14449	189121	3,3	195184	12,12	699	150	0.00243138	0.0898336	0.931,0.896	0.777,0.767	0.141	ENST00000273963	10	E3	1.SE.Event_on_Productive_form	Inclusion	CDS	549	3n
67387	ENSG00000154358	OBSCN	chr1	+	228407024	228407300	228404713	228404989	228412159	228412435	67387	41,33	8,14	16,23	17,20	426	150	0.0024318	0.0898336	0.643,0.454	0.249,0.288	0.28	ENST00000422127	105	E8-E9	2.SE.Additional_Exon_to_Productive_form	Inclusion	CDS-CDS	276	3n
38558	ENSG00000110723	EXPH5	chr11	-	108398862	108398911	108388961	108389100	108409750	108409913	38558	9,10	5,0	14,20	0,0	199	150	0.00244021	0.0900349	0.576,1.0	1.0,1.0	-0.212	ENST00000265843	6	E4	1.SE.Event_on_Productive_form	Exclusion	CDS	49	not_3n
79711	ENSG00000197948	FCHSD1	chr5	-	141027534	141027663	141026964	141027087	141028523	141028587	79711	24,10	0,1	21,20	6,1	279	150	0.0024635	0.0906745	1.0,0.843	0.653,0.915	0.137	ENST00000435817	20	E8	1.SE.Event_on_Productive_form	Inclusion	CDS	129	3n
61352	ENSG00000164823	OSGIN2	chr8	+	90926304	90926441	90921794	90921949	90926782	90926974	61352	254185	16,6	298321	6,4	287	150	0.00247889	0.0910211	0.892,0.942	0.963,0.977	-0.053	ENST00000451899	6	E3	1.SE.Event_on_Productive_form	Exclusion	CDS	137	not_3n
28615	ENSG00000078304	PPP2R5C	chr14	+	102384167	102384284	102378737	102378810	102391477	102391644	28615	48,31	126,73	58,79	83106	267	150	0.00248568	0.0912155	0.176,0.193	0.282,0.295	-0.104	ENST00000334743	14	E13	1.SE.Event_on_Productive_form	Exclusion	CDS	117	3n
47902	ENSG00000117360	PRPF3	chr1	+	150300015	150300111	150298208	150298339	150300778	150300925	47902	36,13	188110	35,49	133134	246	150	0.00250765	0.0918006	0.105,0.067	0.138,0.182	-0.074	ENST00000324862	16	E3-E4	2.SE.Additional_Exon_to_Productive_form	Exclusion	CDS-CDS	96	3n
52587	ENSG00000186283	TOR3A	chr1	+	179054762	179055028	179051853	179052188	179057045	179057218	52587	396213	6,8	376386	16,27	416	150	0.0025142	0.091985	0.96,0.906	0.894,0.838	0.067	ENST00000367627	6	E3	1.SE.Event_on_Productive_form	Inclusion	CDS	266	not_3n
61749	ENSG00000088727	KIF9	chr3	-	47322441	47322685	47318771	47318869	47323984	47324609	61749	14,10	40,19	8,5	51,49	394	150	0.00252265	0.0921283	0.118,0.167	0.056,0.037	0.096	ENST00000335044	21	E1-E2	2.SE.Additional_Exon_to_Productive_form	Inclusion	5UTR-CDS_wIniCodon	244	not_3n
24248	ENSG00000122484	RPAP2	chr1	+	92811402	92811471	92801903	92801984	92846280	92846430	24248	95,76	4,4	99,95	0,0	219	150	0.00255546	0.0928256	0.942,0.929	1.0,1.0	-0.065	ENST00000610020	13	E11	1.SE.Event_on_Productive_form	Exclusion	CDS	69	3n
83140	ENSG00000182923	CEP63	chr3	+	134266176	134266314	134264990	134265130	134267903	134268018	83140	12,8	80,49	28,20	83,46	288	150	0.00256239	0.092911	0.072,0.078	0.149,0.185	-0.092	ENST00000337090	15	E9	1.SE.Event_on_Productive_form	Exclusion	CDS	138	3n
64426	ENSG00000188092	GPR89B	chr1	+	147408740	147408800	147400505	147400691	147410827	147410931	64426	71,49	1,0	85,56	6,3	210	150	0.00257678	0.0931608	0.981,1.0	0.91,0.93	0.07	ENST00000314163	14	E2	1.SE.Event_on_Productive_form	Inclusion	CDS	60	3n
67695	ENSG00000065621	GSTO2	chr10	+	106039127	106039229	106037651	106037874	106057335	106057442	67695	12,8	3,3	29,21	2,0	252	150	0.00257713	0.0931608	0.704,0.613	0.896,1.0	-0.289	ENST00000338595	7	E5	1.SE.Event_on_Productive_form	Exclusion	CDS	102	3n
81348	ENSG00000077238	IL4R	chr16	+	27341386	27341519	27325233	27325341	27351506	27351594	81348	7,3	45,23	23,13	45,39	283	150	0.00257499	0.0931608	0.076,0.065	0.213,0.15	-0.111	ENST00000395762	11	E2	1.SE.Event_on_Productive_form	Exclusion	5UTR	133	not_3n
53121	ENSG00000140750	ARHGAP17	chr16	-	25025183	25025277	24990286	24990326	25026529	25026662	53121	18,6	179,83	23,35	132159	244	150	0.00259509	0.0936507	0.058,0.043	0.097,0.119	-0.057	ENST00000289968	20	E1-E2	2.SE.Additional_Exon_to_Productive_form	Exclusion	CDS_wIniCodon-CDS	94	not_3n
19859	ENSG00000136205	TNS3	chr7	-	47520700	47520739	47481600	47481653	47546504	47546542	19859	62,46	0,0	49,85	4,4	189	150	0.00263747	0.0945082	1.0,1.0	0.907,0.944	0.075	ENST00000398879	31	E4	1.SE.Event_on_Productive_form	Inclusion	5UTR	39	3n
32970	ENSG00000099326	MZF1	chr19	-	59083916	59084086	59082566	59082796	59084421	59084678	32970	14,11	16,9	6,2	12,20	320	150	0.00264117	0.0945527	0.291,0.364	0.19,0.045	0.21	ENST00000215057	6	E1-E2	2.SE.Additional_Exon_to_Productive_form	Inclusion	5UTR-CDS_wIniCodon	170	not_3n
80687	ENSG00000092208	GEMIN2	chr14	+	39602864	39602923	39600976	39601272	39605643	39605745	80687	268116	26,10	224294	9,11	209	150	0.00266027	0.0949517	0.881,0.893	0.947,0.95	-0.061	ENST00000308317	10	E9	1.SE.Event_on_Productive_form	Exclusion	CDS	59	not_3n
34914	ENSG00000136169	SETDB2	chr13	+	50025688	50026045	50018428	50018993	50034242	50034368	34914	100,53	1,0	118,84	5,3	507	150	0.0026927	0.0956782	0.967,1.0	0.875,0.892	0.1	ENST00000317257	15	E2	1.SE.Event_on_Productive_form	Inclusion	CDS_wIniCodon	357	3n
13423	ENSG00000160226	C21orf2	chr21	-	45755640	45755687	45752915	45753145	45757531	45757550	13423	12,10	0,1	8,13	5,1	197	150	0.00270304	0.0958987	1.0,0.884	0.549,0.908	0.213	ENST00000339818	7	E3	1.SE.Event_on_Productive_form	Inclusion	CDS	47	not_3n
33791	ENSG00000163950	SLBP	chr4	-	1705322	1705427	1701737	1701797	1713600	1713654	33791	343203	25,13	342457	12,12	255	150	0.00272929	0.096381	0.89,0.902	0.944,0.957	-0.054	ENST00000489418	8	E3	1.SE.Event_on_Productive_form	Exclusion	CDS	105	3n
48976	ENSG00000115750	TAF1B	chr2	+	10015993	10016147	10008404	10008558	10022834	10022934	48976	64,20	1,0	52,37	5,2	304	150	0.00273704	0.0965623	0.969,1.0	0.837,0.901	0.115	ENST00000263663	15	E7	1.SE.Event_on_Productive_form	Inclusion	CDS	154	not_3n
66564	ENSG00000119661	DNAL1	chr14	+	74119872	74119918	74111693	74111745	74121549	74121588	66564	8,3	24,9	17,21	19,15	196	150	0.00273759	0.0965623	0.203,0.203	0.406,0.517	-0.259	ENST00000553645	8	E1-E2	2.SE.Additional_Exon_to_Productive_form	Exclusion	CDS_wIniCodon-CDS	46	not_3n
27993	ENSG00000138604	GLCE	chr15	+	69486774	69486864	69452922	69453096	69502654	69502745	27993	0,3	23,15	15,3	19,22	240	150	0.00274079	0.0966192	0.0,0.111	0.33,0.079	-0.149	ENST00000261858	5	E1-E2	2.SE.Additional_Exon_to_Productive_form	Exclusion	5UTR-5UTR	90	3n
31031	ENSG00000146802	TMEM168	chr7	-	112428508	112428599	112423752	112425008	112430214	112430448	31031	5,0	28,23	7,14	23,34	241	150	0.00275224	0.0968175	0.1,0.0	0.159,0.204	-0.132	ENST00000312814	5	E1-E2	2.SE.Additional_Exon_to_Productive_form	Exclusion	5UTR-CDS_wIniCodon	91	not_3n
24528	ENSG00000163818	LZTFL1	chr3	-	45879418	45879543	45875729	45877276	45883480	45883628	24528	144,56	16,5	83111	4,2	275	150	0.00277915	0.0973516	0.831,0.859	0.919,0.968	-0.099	ENST00000296135	10	E2	1.SE.Event_on_Productive_form	Exclusion	CDS	125	not_3n
16080	ENSG00000160471	COX6B2	chr19	-	55863900	55864104	55863448	55863694	55864679	55864758	16080	173105	1,0	125161	3,6	354	150	0.0027978	0.0977803	0.987,1.0	0.946,0.919	0.061	ENST00000593184	8	E6	1.SE.Event_on_Productive_form	Inclusion	3UTR	204	3n
59034	ENSG00000143499	SMYD2	chr1	+	214478529	214478593	214454444	214454770	214488104	214488215	59034	188105	20,9	204199	8,7	214	150	0.0028201	0.098334	0.868,0.891	0.947,0.952	-0.07	ENST00000366957	12	E2	1.SE.Event_on_Productive_form	Exclusion	CDS	64	not_3n
39962	ENSG00000251141	RP11-53O19.1	chr5	-	44778010	44778094	44776857	44777430	44808743	44808861	39962	19,3	10,14	3,3	20,38	234	150	0.00283629	0.0987081	0.549,0.121	0.088,0.048	0.267	ENST00000503179	3	E2	1.SE.Event_on_Productive_form	Inclusion		84	3n
57462	ENSG00000092140	G2E3	chr14	+	31067688	31067805	31066625	31066732	31070975	31071100	57462	287139	9,10	329319	4,5	267	150	0.00283732	0.0987081	0.947,0.886	0.979,0.973	-0.059	ENST00000206595	15	E8	1.SE.Event_on_Productive_form	Exclusion	CDS	117	3n
6345	ENSG00000085760	MTIF2	chr2	-	55495713	55495875	55494704	55494771	55495952	55496274	6345	211115	8,1	236217	19,15	312	150	0.00284089	0.0987508	0.927,0.982	0.857,0.874	0.089	ENST00000394600	17	E2	1.SE.Event_on_Productive_form	Inclusion	5UTR	162	3n
7205	ENSG00000103168	TAF1C	chr16	-	84216681	84216755	84215807	84216046	84216849	84216934	7205	100,78	7,6	119119	3,1	224	150	0.00284517	0.0987775	0.905,0.897	0.964,0.988	-0.075	ENST00000567759	14	E6	1.SE.Event_on_Productive_form	Exclusion	CDS	74	not_3n
27784	ENSG00000123106	CCDC91	chr12	+	28544236	28544344	28515370	28515448	28603093	28603186	27784	179124	11,8	164158	5,1	258	150	0.00288124	0.0995539	0.904,0.9	0.95,0.989	-0.068	ENST00000545336	16	E11	1.SE.Event_on_Productive_form	Exclusion	CDS	108	3n
